# Supplementary material for: Morphological segmentation with tiling light sheet microscopy to quantitatively analyze the three-dimensional structures of spinal motoneurons
Source: Cell Regen. 2025 May 14;14:17. doi: 10.1186/s13619-025-00231-3 (PMC12075063; doi:10.1186/s13619-025-00231-3)
Supplement: Supplementary file 2 — Supplementary Material 2: Table S1. The parameter settings of the deep learning command for soma segmentation. Table S2. The soma size (volume3d) of MNs in each motor column of cervical and lumbar cord at P1, P7, P14, P28 and P56. [file 13619_2025_231_MOESM2_ESM.zip]

Archive with 2 entries (2 files):
- 13619_2025_231_MOESM2_ESM/Table S1_ESM.xlsx
- 13619_2025_231_MOESM2_ESM/Table S2_ESM.xlsx
