# Supplementary material for: Morphological segmentation with tiling light sheet microscopy to quantitatively analyze the three-dimensional structures of spinal motoneurons
Source: Cell Regen. 2025 May 14;14:17. doi: 10.1186/s13619-025-00231-3 (PMC12075063; doi:10.1186/s13619-025-00231-3)
Supplement: Supplementary file 2 — Supplementary Material 2: Table S1. The parameter settings of the deep learning command for soma segmentation. Table S2. The soma size (volume3d) of MNs in each motor column of cervical and lumbar cord at P1, P7, P14, P28 and P56. [file 13619_2025_231_MOESM2_ESM.zip › 13619_2025_231_MOESM2_ESM/Table S1_ESM.xlsx]

## Sheet: Sheet1
	Command	Tile Size X/Y/Z (pixel)	Training model	Maximum training cycles	Loss function and metric	Optimizer	Learning rate	Patches per image	Patch size and depth (pixel)	mage per batch	Batch size (pixel)
Soma extraction	DL Training-Segmentation 3D	128/128/128	BackbonedUNet	Initial: 200; Formal: 1000-2000	BinaryCrossentropy & BinaryAccuracy	Adam	0.0001	5	128/96	6	30
