# Supplementary material for: Morphological segmentation with tiling light sheet microscopy to quantitatively analyze the three-dimensional structures of spinal motoneurons
Source: Cell Regen. 2025 May 14;14:17. doi: 10.1186/s13619-025-00231-3 (PMC12075063; doi:10.1186/s13619-025-00231-3)
Supplement: Supplementary file 2 — Supplementary Material 2: Table S1. The parameter settings of the deep learning command for soma segmentation. Table S2. The soma size (volume3d) of MNs in each motor column of cervical and lumbar cord at P1, P7, P14, P28 and P56. [file 13619_2025_231_MOESM2_ESM.zip › 13619_2025_231_MOESM2_ESM/Table S2_ESM.xlsx]

## Sheet: soma size of cervical MMC
soma size of cervical MMC (μm3)
P1	P7	P14	P28	P56
379.002	364	778	1026	472.003
401.002	490	980.999	1166	587.004
439.002	530	1013	1427	648.003
446	586	1154	1535	713.004
455.002	594.999	1217	1559	775.004
459.002	661.997	1254	1581	904.006
555.001	768.999	1288	1693	1340.01
557.001	777.997	1305	1716	1403.01
563.001	810.999	1316	1747	1466.01
613.001	824.999	1336	1881	1613.01
626	827.997	1341	1944	1734.01
654	846.999	1365	1977	1844.01
671.001	851.997	1394	1996	1854.01
675.001	853.997	1468	1997	1858.01
678	859.997	1482	2029	1871.01
679.001	868.999	1483	2061	1921.01
685.001	868.999	1530	2125	2014.01
694	873.997	1530	2126	2136.01
698	876.999	1532	2208	2162.01
701.001	890.999	1562	2241	2176.01
721.001	904.999	1588	2289	2258.01
723.001	909.997	1596	2309	2285.01
724	913.997	1598	2314	2330.01
731.001	915.997	1609	2321	2335.01
741.001	920.999	1625	2359	2344.01
745.001	921.997	1683	2364	2414.01
750	934.999	1710	2377	2433.01
755.001	944.999	1716	2382	2453.01
762	956.999	1773	2384	2454.01
770	962.999	1796	2384	2474.01
771.001	1010	1798	2393	2483.01
780	1025	1853	2396	2514.01
785.001	1037	1872	2399	2558.01
791.001	1039	1873	2403	2562.01
800	1043	1912	2406	2582.01
802	1054	1924	2435	2602.01
810	1074	1932	2441	2618.01
810	1091	1941	2458	2626.01
814	1099	1942	2481	2658.01
826	1100	1946	2482	2681.01
828	1113	1957	2490	2734.01
830	1115	1967	2494	2736.01
837.001	1123	1989	2508	2743.01
842	1124	2004	2519	2749.01
844	1146	2019	2553	2769.01
846	1152	2053	2590	2769.01
852	1160	2067	2597	2769.01
853.001	1166	2073	2696	2809.01
856	1169	2082	2716	2814.01
861.001	1185	2097	2724	2815.01
871.001	1191	2108	2731	2836.01
884	1191	2110	2745	2851.01
885.001	1195	2117	2747	2860.01
886	1203	2126	2779	2923.02
911.001	1208	2139	2814	2928.01
919.001	1216	2143	2818	2952.01
929.001	1220	2146	2820	2964.03
932	1224	2152	2849	2968.03
936	1233	2164	2851	2972.03
937.001	1237	2168	2855	3008.03
939.001	1242	2177	2859	3018.01
942	1252	2215	2862	3020.03
944	1256	2230	2877	3027.02
946	1262	2231	2883	3047.02
948	1264	2232	2899	3055.02
957.001	1266	2250	2911	3070.01
961.001	1268	2257	2926	3094.01
962	1274	2260	2959	3111.02
970	1282	2284	2977.01	3121.01
973.001	1293	2285	2993.01	3121.01
982	1308	2286	2996	3128.03
982	1331	2287	3000	3146.01
985.001	1347	2289	3045.01	3191.02
986	1349	2293	3061.99	3196.03
987.001	1350	2302	3062.99	3204.03
995.001	1352	2327	3098.99	3207.02
997.001	1355	2343	3122.99	3217.01
1001	1364	2353	3125.01	3217.01
1001	1365	2354	3129.99	3231.02
1009	1369	2359	3146.99	3236.03
1015	1384	2365	3174.99	3238.01
1016	1386	2372	3184	3240.03
1019	1404	2378	3189.01	3276.03
1024	1406	2380	3200	3281.01
1034	1415	2382	3205.01	3282.01
1038	1430	2384	3206.99	3302.01
1042	1441	2387	3208	3306.01
1045	1446	2387	3224	3343.02
1051	1447	2392	3233.01	3356.03
1053	1469	2394	3245.01	3362.01
1053	1472	2397	3253.99	3363.02
1058	1481	2438	3256	3396.03
1061	1488	2439	3257.01	3423.02
1064	1490	2445	3261.99	3434.01
1072	1491	2445	3265.99	3439.02
1073	1491	2457	3284	3441.01
1074	1498	2464	3305.99	3446.01
1075	1500	2475	3309.01	3459.02
1081	1507	2483	3309.99	3468.03
1082	1512	2486	3346.99	3470.01
1083	1518	2492	3352	3485.01
1084	1529	2495	3362.99	3485.01
1102	1538	2507	3366.99	3489.01
1104	1549	2512	3376	3502.01
1108	1551	2519	3386.99	3507.02
1108	1557	2520	3389.01	3508.03
1109	1558	2532	3438.99	3530.01
1116	1564	2535	3438.99	3530.01
1122	1564	2538	3452	3531.02
1123	1582	2542	3453.01	3548.03
1137	1582	2551	3456	3549.01
1139	1589	2551	3460	3558.01
1140	1597	2552	3469.99	3558.01
1141	1613	2561	3469.99	3560.03
1142	1619	2562	3486.99	3568.03
1149	1628	2564	3486.99	3568.03
1151	1645	2572	3489.99	3572.03
1152	1648	2594	3492	3594.01
1154	1651	2600	3501.01	3614.01
1154	1659	2606	3522.99	3619.02
1156	1669	2607	3525.99	3622.01
1158	1669	2607	3530.99	3628.03
1159	1684	2608	3532	3633.01
1162	1694	2611	3545.99	3651.02
1171	1702	2624	3553.01	3653.01
1174	1715	2635	3568	3655.02
1176	1730	2640	3578.99	3679.02
1178	1731	2647	3584	3688.03
1179	1733	2649	3584	3695.02
1184	1740	2654	3609.01	3712.03
1185	1741	2654	3617.01	3717.01
1185	1743	2658	3638.99	3733.01
1186	1752	2669	3653.01	3768.03
1187	1758	2671	3653.01	3769.01
1190	1766	2676	3677.99	3775.02
1193	1768	2684	3697.99	3777.01
1196	1788	2729	3725.01	3792.03
1196	1789	2744	3741.99	3795.02
1199	1799	2752	3744	3804.03
1202	1816	2753	3764	3832.03
1208	1818	2770	3782.99	3837.01
1210	1820	2795	3790.99	3849.01
1217	1831	2795	3793.99	3851.02
1218	1840	2799	3800	3855.02
1223	1845	2802	3805.01	3860.03
1228	1857	2804	3809.99	3875.02
1229	1860	2804	3809.99	3881.01
1231	1861	2825	3810.99	3884.03
1233	1865	2826	3818.99	3899.02
1242	1865.99	2829	3825.01	3916.03
1244	1871.99	2839	3833.01	3918.01
1251	1883	2847	3841.99	3948.03
1259	1887.99	2851	3861.01	3950.01
1261	1889.99	2879	3868	3961.01
1263	1901	2879	3888	3970.01
1264	1905	2886	3896	3975.02
1269	1905.99	2891	3922.99	3976.03
1270	1925	2893	3922.99	3991.02
1272	1929	2897	3924	4011.02
1275	1931	2900	3934.99	4028.03
1276	1937	2901	3938.99	4032.03
1276	1949.99	2926	3953.99	4049.01
1277	1957.99	2930	3957.01	4059.02
1283	1967	2935	3982.99	4068.03
1286	1971	2940	3989.01	4068.03
1287	1973	2947	3989.99	4074.01
1297	1991.99	2989.01	4005.01	4083.02
1304	1993.99	2997.99	4017.99	4092.03
1307	1995.99	3000	4018.99	4093.01
1311	2007	3013.01	4022.99	4104.03
1314	2007.99	3014.99	4034.99	4107.02
1316	2007.99	3021.01	4062.99	4112.03
1323	2015	3034.99	4064	4122.02
1328	2019.99	3048	4065.01	4125.01
1339	2029	3052	4094.99	4135.02
1341	2041	3052	4105.01	4153.01
1352	2045.99	3073.99	4114.99	4174.02
1355	2047	3085.99	4128	4182.02
1356	2047.99	3093.01	4132	4183.02
1360	2049	3100	4133.01	4201.01
1360	2065.99	3109.01	4140	4204.03
1360	2075	3120	4141.01	4209.01
1366	2077	3142.99	4145.98	4213.01
1372	2083	3153.01	4156	4219.02
1373	2087	3165.01	4177.01	4226.02
1379	2103	3184	4177.98	4234.02
1384	2115	3188	4177.98	4234.02
1386	2121.99	3193.99	4180	4238.02
1388	2129.99	3201.01	4181.98	4244.03
1394	2139	3229.01	4189.98	4247.02
1395	2139	3230.99	4192	4249.01
1397	2141	3234.99	4212	4270.02
1403	2175	3248	4220	4296.03
1404	2175.99	3262.99	4237.01	4312.03
1410	2183	3266.99	4237.98	4326.02
1420	2185	3272	4245.01	4334.02
1420	2195	3277.01	4258.99	4337.04
1423	2209	3289.01	4277.98	4351.02
1424	2215.99	3297.01	4289.98	4357.04
1432	2223.99	3317.99	4290.99	4359.02
1433	2229.99	3321.01	4293.98	4381.04
1433	2237.99	3346.99	4304	4384.03
1433	2239	3352	4306.99	4393.04
1435	2245	3353.01	4308	4399.02
1435	2251.99	3354.99	4310.99	4402.02
1435	2253.99	3357.99	4314.99	4408.03
1438	2253.99	3372	4317.01	4414.02
1447	2267.99	3388	4329.01	4424.03
1450	2273	3401.01	4333.01	4435.02
1453	2273.99	3409.99	4334.99	4460.03
1457	2301	3409.99	4341.01	4467.02
1468	2301.99	3414.99	4357.01	4472.03
1468	2303	3422.99	4377.98	4482.02
1471	2305	3436	4386.99	4500.03
1473	2315	3436	4392	4501.04
1475	2321	3441.01	4398.99	4506.02
1477	2321.99	3456	4400	4510.02
1478	2333	3460	4410.99	4510.02
1478	2337.99	3473.99	4433.01	4513.04
1482	2339	3478.99	4433.98	4521.04
1485	2347.99	3501.01	4437.01	4526.02
1487	2351.99	3501.99	4452	4552.03
1487	2363.99	3502.99	4469.98	4553.04
1497	2371	3516	4482.99	4564.03
1497	2371	3520	4502.99	4578.02
1500	2377	3524	4513.01	4581.04
1500	2381	3542.99	4550.99	4604.03
1501	2385.99	3556	4593.01	4609.04
1505	2389	3558.99	4601.01	4625.04
1506	2391.99	3561.99	4601.98	4635.02
1515	2397.99	3572	4625.01	4641.04
1516	2399	3573.01	4666.99	4653.04
1516	2401	3594.99	4668	4666.02
1520	2423	3605.01	4682.99	4687.02
1523	2429.99	3629.99	4708	4709.04
1527	2429.99	3644	4708	4715.02
1534	2437.99	3648	4741.01	4732.03
1538	2439.99	3653.99	4749.98	4741.04
1540	2455.99	3665.01	4778.99	4762.02
1543	2467.99	3736	4785.98	4771.02
1543	2473	3746.99	4804	4774.02
1543	2504.99	3809.01	4808	4779.02
1545	2507.99	3810.99	4808	4784.03
1547	2511.99	3812	4816	4790.02
1549	2514.99	3817.99	4818.99	4795.02
1551	2520.99	3818.99	4841.01	4808.03
1553	2556.99	3833.01	4857.98	4818.02
1558	2558.99	3833.99	4873.98	4819.02
1559	2587.99	3850.99	4881.98	4855.02
1568	2591.99	3873.99	4917.98	4855.02
1568	2596.99	3890.99	4953.01	4859.02
1571	2596.99	3894.99	4982.99	4885.04
1572	2598.99	3901.99	4982.99	4898.02
1577	2605.99	3914.99	4993.01	4927.02
1577	2656.99	3934.99	5021.01	4958.02
1580	2661.99	3937.01	5073.01	4982.02
1582	2664.99	3940	5074.99	4991.02
1585	2667.99	3944	5092	4999.02
1585	2676.99	3949.99	5113.01	5015.02
1609	2685.99	3953.01	5184	5033.04
1613	2687.99	3954.99	5200	5037.04
1620	2694.99	3965.99	5237.98	5040.03
1621	2736.99	3973.01	5241.98	5057.04
1626	2742.99	4010.99	5272	5060.03
1627	2765.99	4101.98	5337.98	5061.04
1634	2767.99	4105.01	5361.01	5063.02
1641	2784.99	4129.98	5393.98	5069.04
1644	2797.99	4142.99	5458.99	5077.04
1645	2801.99	4150.99	5464	5083.02
1645	2816.99	4157.98	5470.99	5115.02
1645	2818.99	4165.98	5477.98	5137.04
1648	2820.99	4168	5500	5151.02
1665	2833.99	4168	5536	5159.02
1666	2847.99	4172	5570.99	5171.02
1668	2881.99	4201.01	5572	5175.02
1670	2883.99	4280	5594.99	5186.02
1671	2888.99	4313.98	5637.98	5188.03
1673	2890.99	4314.99	5649.01	5199.02
1673	2894.99	4325.01	5661.01	5202.02
1678	2896.99	4326.99	5672	5253.04
1680	2898.99	4364	5688	5272.03
1687	2903.99	4364	5873.01	5273.04
1687	2907.99	4406.99	5893.01	5303.02
1688	2914.99	4409.01	5897.98	5319.02
1690	2958.99	4421.98	5926.99	5330.02
1694	2981.01	4450.99	5957.98	5344.03
1699	2990.99	4476	5960	5374.02
1701	3001.99	4477.01	5962.99	5405.04
1711	3002.99	4486.99	6022.99	5414.02
1717	3036	4496	6037.01	5430.02
1726	3089.01	4498.99	6066.99	5433.04
1737	3102.99	4501.01	6069.01	5443.02
1746	3108	4504	6070.99	5448.03
1752	3112	4518.99	6090.99	5449.04
1761	3112	4520	6093.01	5470.02
1765	3153.99	4534.99	6134.99	5483.02
1765	3184	4541.98	6184	5486.02
1771	3224	4550.99	6197.98	5513.04
1771	3226.99	4617.98	6316	5545.04
1774	3230.99	4624	6384	5567.02
1778	3254.99	4649.01	6385.98	5573.04
1784	3256	4678.99	6461.98	5683.02
1790	3261.99	4688	6482.99	5696.03
1794	3266.99	4697.01	6502.99	5705.04
1800	3274.99	4710.99	6517.98	5728.03
1806	3324	4716	6681.01	5739.02
1810	3334.99	4725.01	6706.99	5739.02
1812	3336.98	4756	6732	5744.03
1813	3344	4757.98	6760	5750.04
1819	3349.99	4776	6830.99	5791.02
1821	3352	4797.01	7006.99	5807.02
1821	3368	4825.98	7068	5820.03
1822	3369.99	4857.01	7081.01	5828.03
1824	3404.98	4861.98	7253.98	5894.04
1828	3433.99	4885.01	7417.98	5908.03
1829	3436.98	4937.01	7453.01	5934.04
1830	3440.98	5004	7506.99	5963.02
1832	3442.99	5016	7513.98	5969.04
1843	3448.98	5049.98	7549.01	5973.04
1845	3448.98	5053.01	7684	5987.02
1846	3468	5088	7700	6074.04
1851	3493.99	5133.98	7853.98	6099.02
1860	3509.99	5158.99	7916	6112.03
1861	3521.99	5188	7941.01	6138.04
1862	3552.98	5234.99	7973.98	6148.03
1863	3560	5242.99	8042.99	6196.03
1864	3560.98	5288	8117.01	6207.02
1867	3565.99	5292	8133.98	6261.04
1871	3594.99	5297.01	8137.98	6269.04
1873	3609.99	5297.98	8225.01	6296.03
1875	3618.99	5357.01	8325.01	6332.03
1876	3620	5370.99	8325.99	6334.04
1877	3626.99	5376	8361.01	6344.03
1895	3637.99	5381.98	8405.01	6381.04
1903	3662.99	5446.99	8434.99	6431.02
1904	3689.99	5473.01	8473.99	6446.04
1904	3692	5489.98	8561.99	6491.02
1904	3696.98	5510.99	8677.99	6615.02
1906	3698.99	5577.01	8689.99	6631.02
1910	3700	5680	8701.01	6667.02
1913	3700.98	5701.01	8753.01	6685.04
1929	3708.98	5777.98	8814.99	6840.03
1934	3712	5780	8837.01	6865.04
1936	3729.99	5800	8869.01	6971.02
1942	3730.99	5821.98	8873.99	6987.02
1943	3744.98	5829.98	8930.99	7122.04
1944	3758.99	5838.99	8949.01	7137.04
1955	3768.98	5841.01	9036	7155.02
1963	3776.98	5876	9046.99	7160.03
1964	3802.99	5888	9226.99	7181.04
1970	3802.99	5917.98	9246.99	7192.03
1980	3841.99	5924	9277.99	7269.04
1984	3888.98	5925.01	9346.99	7271.05
1988	3894.99	5932	9393.99	7301.04
1991	3902.99	5942.99	9406.99	7304.03
1996	3904	5981.01	9412.98	7318.04
2000	3908	6033.01	9464	7374.04
2002	3909.99	6057.01	9564.98	7410.04
2006	3909.99	6073.01	9569.99	7458.04
2009	3921.99	6161.01	9574.99	7550.04
2010	3945.99	6162.99	9585.99	7567.05
2011	3946.99	6184	9656.98	7632.03
2017	3964	6205.01	9752	7656.03
2022	3972.98	6206.99	9780.98	7882.04
2024	3977.99	6222.99	9860	7895.05
2025	4013.99	6240	9901.99	7896.03
2027	4016	6269.01	9924	8004.03
2030	4017.99	6285.01	10019	8036.03
2031	4032	6314.99	10059	8122.04
2032	4036.98	6330.99	10067	8149.04
2035	4044.98	6392	10118	8171.05
2044	4052	6405.98	10207	8219.05
2052	4105.98	6420	10219	8317.04
2056	4150.99	6421.01	10258	8334.04
2062	4150.99	6474.99	10263	8339.05
2063	4160	6477.98	10267	8342.04
2065	4161.98	6488	10296	8531.05
2078	4164.98	6501.01	10379	8670.04
2078	4190.99	6565.98	10396	8688.06
2083	4192.98	6570.99	10488	8787.05
2084	4193.98	6573.98	10524	8801.04
2085	4196	6621.98	10529	8917.04
2089	4196.98	6636	10632	8924.06
2089	4218.99	6641.01	10642	8993.04
2099	4224	6736	10644	8994.04
2101	4228	6741.98	10660	9026.04
2103	4257.98	6750.99	10686	9030.04
2108	4264.98	6754.99	10702	9053.04
2109	4266.99	6765.01	10724	9135.05
2112	4289.98	6809.98	10742	9147.05
2120	4320	6814.99	10798	9151.05
2130	4322.99	6829.98	10800	9170.04
2130	4368	6833.01	10858	9217.04
2135	4370.99	6845.01	10877	9253.04
2136	4384.98	6908	10896	9258.04
2142	4400	6913.01	10945	9274.04
2144	4402.99	6921.01	10951	9282.04
2144	4432	6926.99	10970	9295.05
2146	4450.99	6966.99	11094	9304.06
2148	4454.99	7021.98	11133	9306.04
2152	4456	7077.01	11139	9320.06
2155	4457.98	7090.99	11217	9352.06
2158	4461.98	7118.99	11305	9384.06
2162	4472.98	7124	11318	9411.05
2164	4473.98	7125.01	11320	9494.04
2166	4488	7144	11355	9496.06
2170	4490.99	7149.01	11356	9507.05
2173	4492.98	7173.98	11401	9548.06
2176	4501.98	7226.99	11407	9586.04
2188	4510.99	7230.99	11411	9596.06
2188	4513.98	7238.99	11411	9720.06
2190	4514.99	7266.99	11467	9738.04
2191	4521.98	7269.01	11504	9744.06
2195	4524	7273.01	11524	9771.05
2198	4524.98	7285.98	11528	9810.04
2198	4540.98	7313.98	11566	9819.05
2200	4558.99	7326.99	11575	9852.06
2200	4573.98	7333.98	11614	9877.04
2201	4585.98	7437.01	11620	9917.04
2204	4602.99	7446.99	11639	9933.04
2206	4613.98	7448	11647	9934.04
2214	4625.98	7457.01	11665	9986.04
2217	4626.99	7473.01	11693	10014
2221	4637.98	7485.01	11707	10017
2222	4640.98	7498.99	11746	10044.1
2226	4654.99	7592	11818	10109.1
2227	4676	7613.01	11871	10118
2231	4677.98	7644	11947	10149.1
2239	4686.99	7682.99	11948	10154
2248	4709.98	7693.98	11951	10167
2249	4718.99	7714.99	11973	10207
2257	4722.99	7717.01	11977	10221.1
2263	4729.98	7725.98	12062	10222
2273	4745.98	7725.98	12064	10228.1
2277	4746.99	7757.01	12080	10258
2279	4757.98	7762.99	12160	10298
2286	4760	7770.99	12182	10388.1
2291	4761.98	7809.01	12185	10400.1
2296	4782.99	7817.01	12216	10455
2301	4805.98	7826.99	12222	10528.1
2301	4806.99	7841.98	12236	10531
2303	4813.98	7842.99	12262	10533.1
2304	4828	7862.99	12270	10554
2311	4829.98	7868	12299	10578
2311	4857.98	7897.01	12328	10584.1
2315	4888	7910.99	12357	10590
2318	4900.98	7942.99	12378	10608.1
2322	4904	7950.99	12422	10628.1
2335	4938.99	7993.98	12460	10659
2336	4958.99	8016	12466	10661.1
2337	4960	8046.99	12493	10683
2345	4968	8050.99	12517	10712.1
2352	4980.98	8090.99	12533	10793.1
2358	4988.98	8144	12544	10799
2364	5016.98	8158.99	12614	10811
2372	5050.99	8169.98	12665	10819
2374	5065.98	8181.01	12694	10862
2375	5090.99	8197.99	12738	10891
2376	5101.98	8201.01	12829	10931
2378	5120.98	8205.01	12829	10997.1
2379	5129.98	8221.01	12830	11098
2382	5133.98	8229.01	12882	11119
2388	5138.99	8282.99	12944	11150
2389	5164.98	8289.01	12956	11176.1
2391	5168	8337.99	12975	11201.1
2392	5177.98	8354.99	13087	11207
2394	5180.98	8358.99	13088	11214
2408	5206.99	8361.01	13146	11224.1
2408	5220	8369.99	13151	11246
2418	5249.98	8373.01	13154	11258
2421	5254.99	8380	13180	11265.1
2425	5261.98	8385.99	13191	11279
2431	5293.98	8396	13215	11280.1
2434	5316	8414.99	13251	11286
2437	5324	8432	13256	11295
2444	5341.98	8437.01	13257	11403
2446	5350.99	8441.01	13261	11404.1
2447	5388	8442.99	13292	11457.1
2449	5416	8449.99	13301	11476.1
2454	5448	8498.99	13338	11544.1
2457	5460	8500	13344	11545.1
2459	5466.99	8508	13358	11547
2459	5493.98	8510.99	13399	11681.1
2459	5504.98	8525.99	13424	11715
2461	5514.99	8553.99	13451	11737.1
2468	5517.98	8560	13460	11740.1
2475	5528.98	8586.99	13503	11745.1
2477	5552	8612	13529	11762.1
2478	5553.98	8645.01	13529	11763
2478	5580.98	8652	13598	11840.1
2482	5580.98	8657.99	13632	11887
2483	5592	8729.01	13696	11894.1
2494	5594.99	8737.01	13747	11900.1
2495	5640	8765.01	13753	11923
2497	5664.98	8769.99	13756	11928.1
2500	5666.99	8801.99	13813	11941.1
2502	5668	8812	13870	12006.1
2514	5706.99	8817.01	13904	12012.1
2531	5712.98	8821.01	13943	12015
2535	5720	8868	14044	12031
2548	5744	8885.99	14052	12061.1
2548	5776	8898.99	14063	12080.1
2556	5776.98	8926.99	14083	12093.1
2563	5782.99	8930.99	14115	12173.1
2593	5798.99	8933.01	14124	12191
2599	5857.98	8949.01	14158	12198.1
2608	5862.99	8949.99	14160	12210.1
2609	5864	8956	14210	12268.1
2609	5873.98	8957.99	14329	12283
2621	5886.99	8994.99	14333	12283
2623	5900	9014.99	14338	12302.1
2630	5910.99	9017.01	14446	12305.1
2645	5918.99	9028	14522	12325.1
2653	5920.98	9040	14546	12330.1
2675	5926.99	9044	14555	12338.1
2682	5928.98	9050.99	14578	12361.1
2684	5932	9090.99	14596	12419
2685	5956	9092	14621	12524.1
2694	5970.99	9109.99	14630	12541.1
2700	5984	9121.01	14654	12572.1
2704	5992.98	9140	14666	12605.1
2704	5992.98	9145.01	14710	12609.1
2708	5996	9185.01	14726	12614.1
2717	6018.99	9205.01	14766	12617.1
2730	6030.99	9229.01	14767	12617.1
2732	6032.98	9261.99	14802	12652.1
2746	6056.98	9261.99	14804	12702.1
2768	6101.98	9264	14830	12721.1
2778	6108	9264	14832	12726.1
2781	6108.98	9270.99	14886	12728.1
2792	6120.98	9274.99	14920	12783
2794	6137.98	9282.99	14923	12793.1
2798	6146.99	9321.01	14960	12795
2799	6164	9326.99	14976	12836.1
2800	6170.99	9326.99	15001	12846.1
2803	6176.98	9332	15111	12860.1
2806	6180.98	9333.01	15116	12906.1
2821	6182.99	9337.99	15121	12908.1
2826	6197.98	9340	15130	12983.1
2834	6197.98	9345.99	15154	13012.1
2844	6208.98	9413.01	15159	13053.1
2847	6227.97	9413.99	15188	13065.1
2851	6246.99	9421.01	15188	13069.1
2855	6251.97	9433.01	15269	13087.1
2863	6272.98	9434.99	15270	13094.1
2866	6280.98	9446.99	15315	13172.1
2872	6286.99	9457.99	15341	13201.1
2879	6301.98	9485.01	15354	13245.1
2883	6319.97	9500	15371	13246.1
2887	6330.99	9501.01	15427	13285.1
2890	6334.99	9508	15459	13295.1
2902	6359.97	9517.99	15487	13297.1
2904	6393.98	9542.99	15488	13354.1
2905	6427.97	9560	15531	13358.1
2910	6428.98	9560	15539	13446.1
2916	6443.97	9566.99	15564	13468.1
2916	6500.98	9586.99	15565	13484.1
2918	6513.98	9597.99	15567	13486.1
2920	6558.99	9616	15606	13499.1
2920	6562.99	9629.01	15611	13541.1
2932	6568.98	9629.99	15630	13652.1
2943	6580.98	9640	15641	13653.1
2948	6594.99	9657.99	15643	13689.1
2948	6620.98	9685.99	15668	13717.1
2949	6632.98	9702.99	15694	13720.1
2958	6636.98	9705.99	15732	13724.1
2968	6646.99	9706.99	15764	13758.1
2973.01	6656.98	9721.01	15784	13779.1
2990.01	6659.97	9728	15825	13781.1
3010.99	6662.99	9730.99	15852	13786.1
3013.01	6665.98	9734.99	15859	13801.1
3014.99	6672.98	9746.99	15907	13808.1
3025.01	6681.98	9749.01	15926	13819.1
3029.01	6684.98	9765.01	15940	13830.1
3030.99	6687.97	9772	15959	13833.1
3036	6705.98	9781.01	15989	13839.1
3042.01	6759.97	9781.01	16057	13841.1
3042.01	6771.97	9793.01	16127	13851.1
3052	6774.99	9801.99	16136	13862.1
3052	6789.98	9813.01	16206	13878.1
3057.01	6792.98	9817.99	16272	13896.1
3058.99	6813.98	9822.99	16323	13952.1
3062.99	6821.98	9830.99	16330	13961.1
3065.01	6873.98	9837.01	16374	13984.1
3082.01	6874.99	9854.99	16443	13990.1
3096	6878.99	9877.99	16538	14015.1
3096	6891.97	9886.99	16616	14016.1
3098.01	6894.99	9909.99	16722	14018.1
3121.01	6900.98	9941.01	16725	14026.1
3126.01	6919.97	9941.99	16782	14081.1
3126.01	6935.97	9973.01	16786	14082.1
3130.99	6935.97	9976	16808	14130.1
3144	6954.99	9998.99	16846	14143.1
3190.99	6966.99	10001	16888	14174.1
3198.01	6993.98	10002	16900	14247.1
3201.01	6996.98	10003	16998	14249.1
3204	7035.97	10009	17013	14275.1
3218.01	7041.98	10029	17013	14336.1
3230.99	7083.97	10050	17027	14365.1
3238.99	7143.97	10074	17073	14372.1
3240	7173.98	10078	17082	14378.1
3241.01	7195.97	10082	17108	14382.1
3242.01	7219.97	10101	17125	14404.1
3250.99	7249.98	10110	17294	14416.1
3254.99	7256.98	10119	17330	14422.1
3258.01	7262.99	10121	17332	14438.1
3260	7263.97	10124	17403	14449.1
3262.01	7286.99	10130	17408	14454.1
3268	7315.97	10146	17410	14467.1
3270.01	7320.98	10164	17501	14468.1
3273.01	7353.98	10219	17537	14483.1
3276	7358.99	10252	17542	14484.1
3282.99	7388.98	10263	17580	14528.1
3290.99	7428.98	10280	17607	14536.1
3301.01	7517.98	10336	17647	14562.1
3302.99	7521.98	10336	17648	14568.1
3318.99	7523.97	10374	17703	14571.1
3322.01	7544.98	10394	17752	14579.1
3326.01	7559.97	10403	17768	14581.1
3337.01	7563.97	10415	17784	14600.1
3338.99	7571.97	10421	17799	14608.1
3348	7576.98	10460	18051	14616.1
3354.99	7605.98	10476	18102	14617.1
3356	7721.98	10485	18140	14637.1
3358.99	7725.98	10487	18203	14659.1
3370.01	7762.99	10522	18251	14676.1
3398.99	7800.98	10538	18299	14685.1
3400	7806.99	10546	18499	14693.1
3405.01	7822.99	10558	18537	14719.1
3420	7861.98	10566	18560	14737.1
3421.01	7883.97	10578	18610	14764.1
3422.99	7903.97	10579	18657	14844.1
3426.01	7911.97	10581	18677	14847.1
3429.01	7933.98	10597	18682	14849.1
3450.01	7941.98	10601	18686	14853.1
3450.99	7983.97	10622	18725	14863.1
3450.99	7984.98	10643	18793	14874.1
3480	8040.98	10650	18850	14878.1
3498.01	8059.97	10654	18856	14892.1
3518.99	8080.98	10707	18869	14914.1
3518.99	8093.98	10715	18880	14932.1
3520	8123.97	10740	18915	14958.1
3521.01	8157.98	10780	18947	14975.1
3526.01	8170.99	10821	18980	15009.1
3538.99	8189.98	10930	18986	15035.1
3546.01	8193.99	10933	19030	15036.1
3554.01	8197.99	10939	19092	15036.1
3576	8254.99	10950	19134	15077.1
3592	8309.99	10951	19215	15145.1
3596	8335.97	10974	19326	15162.1
3614.99	8337.99	11018	19376	15169.1
3625.01	8348.98	11039	19466	15196.1
3630.99	8370.99	11054	19471	15206.1
3637.01	8475.97	11088	19524	15236.1
3644	8512.98	11092	19560	15249.1
3654.99	8583.97	11098	19564	15249.1
3664	8613.99	11099	19643	15250.1
3670.99	8642.99	11112	19768	15271.1
3672	8677.99	11113	19843	15314.1
3674.01	8700.98	11128	19857	15323.1
3677.01	8779.97	11147	19860	15446.1
3678.99	8869.99	11192	19873	15446.1
3680	8896.98	11222	19891	15449.1
3686.01	8950.99	11227	19901	15464.1
3690.01	8987.97	11256	19957	15467.1
3690.01	8988.98	11279	19978	15478.1
3690.99	8999.97	11300	20022	15485.1
3698.01	9101.99	11301	20051	15502.1
3700	9118.99	11327	20060	15512.1
3706.01	9140.98	11330	20068	15512.1
3713.01	9159.97	11337	20090	15563.1
3718.01	9175.97	11345	20107	15573.1
3718.99	9296.98	11359	20107	15577.1
3722.99	9329.99	11404	20151	15591.1
3726.01	9359.97	11430	20192	15600.1
3732	9365.99	11488	20402	15601.1
3734.99	9472.98	11524	20421	15636.1
3742.99	9482.96	11529	20447	15637.1
3742.99	9500.98	11542	20475	15647.1
3745.01	9509.99	11546	20538	15651.1
3760	9573.99	11550	20552	15685.1
3761.01	9613.99	11554	20600	15710.1
3778.01	9620.98	11571	20709	15716.1
3778.01	9732.98	11578	20800	15741.1
3786.99	9803.97	11579	20801	15771.1
3790.01	9845.99	11602	20839	15778.1
3804	9885.99	11611	20921	15782.1
3806.01	9922.96	11635	21020	15817.1
3812	9933.99	11636	21125	15836.1
3818.99	9955.97	11659	21164	15949.1
3838.99	10063	11663	21264	16013.1
3857.01	10126	11683	21379	16016.1
3860	10198	11705	21491	16016.1
3874.99	10329	11753	21537	16032.1
3880	10338	11756	21574	16047.1
3882.01	10359	11765	21581	16060.1
3890.99	10365	11767	21615	16070.1
3890.99	10365	11771	21710	16113.1
3896	10540	11774	21748	16127.1
3897.01	10542	11783	21770	16138.1
3905.01	10554	11789	21846	16141.1
3909.01	10666	11819	21847	16175.1
3918.99	10690	11854	21869	16202.1
3938.01	10733	11888	21870	16215.1
3946.99	10764	11934	21873	16219.1
3962.01	10792	11990	21926	16233.1
3964	10809	11994	21997	16290.1
3978.01	10881	11999	22114	16299.1
3998.01	10936	12011	22185	16305.1
4005.01	10968	12067	22198	16320.1
4026.01	10974	12084	22272	16353.1
4042.01	11085	12086	22289	16364.1
4042.99	11155	12098	22398	16382.1
4044	11299	12176	22440	16408.1
4046.01	11373	12189	22485	16412.1
4050.99	11474	12196	22486	16423.1
4052	11532	12202	22519	16450.1
4056	11533	12227	22537	16452.1
4057.01	11600	12227	22650	16490.1
4061.01	11949	12244	22775	16503.1
4070.01	12159	12250	22779	16525.1
4073.01	12172	12302	22830	16533.1
4073.01	12341	12304	22903	16534.1
4088	12392	12336	22909	16535.1
4090.99	12561	12366	22950	16559.1
4100	12849	12370	23078	16560.1
4100	13270	12407	23166	16586.1
4104	13556	12413	23247	16597.1
4121.01	13808	12424	23270	16694.1
4122.02	13836	12450	23349	16703.1
4133.01	13916	12470	23352	16732.1
4158.99	14424	12494	23355	16749.1
4172	14478	12534	23369	16758.1
4176	14687	12551	23456	16766.1
4177.01	14953	12597	23501	16779.1
4178.99	15474	12600	23548	16788.1
4182.99	15732	12611	23817	16793.1
4196	16483	12677	23819	16825.1
4196		12689	23842	16828.1
4206.02		12709	23928	16841.1
4222.99		12806	23983	16872.1
4224		12834	24005	16881.1
4226.99		12838	24098	16900.1
4236		12859	24114	16917.1
4246.02		12862	24136	16933.1
4253.01		12895	24143	16984.1
4253.01		12901	24389	16991.1
4254.02		12920	24560	16997.1
4274.02		12933	24683	17050.1
4276		12934	24956	17052.1
4298.02		12943	24957	17052.1
4305.01		12963	25060	17097.1
4310.99		12966	25093	17169.1
4318.02		12967	25110	17219.1
4318.99		12981	25148	17225.1
4325.01		12983	25431	17228.1
4330.99		12990	25803	17265.1
4394.99		12991	25844	17279.1
4402.02		12998	25912	17317.1
4426.02		13014	25932	17332.1
4428		13027	26153	17353.1
4437.01		13071	26213	17369.1
4437.01		13141	26241	17394.1
4441.01		13158	26267	17412.1
4448		13239	26512	17428.1
4450.99		13271	26520	17505.1
4454.99		13293	26703	17538.1
4456		13296	26739	17582.1
4460		13305	26785	17605.1
4462.02		13316	26838	17628.1
4485.01		13325	26864	17657.1
4493.01		13337	26952	17669.1
4500		13339	26982	17741.1
4522.99		13356	26988	17760.1
4525.01		13384	27569	17761.1
4530.99		13385	28266	17771.1
4540		13416	28571	17780.1
4546.99		13424	28630	17789.1
4554.99		13424	28908	17807.1
4569.01		13446	29516	17832.1
4578.02		13479	30211	17833.1
4586.99		13494	32067	17870.1
4588		13560	34207.1	17944.1
4589.01		13564		17953.1
4590.02		13575		17984.1
4592		13592		17991.1
4602.02		13642		17992.1
4602.99		13645		17997.1
4624		13648		18032.1
4628		13656		18054.1
4637.01		13668		18095.1
4648		13727		18147.1
4670.99		13768		18215.1
4674.02		13790		18246.1
4702.99		13947		18358.1
4714.02		13959		18361.1
4718.02		14094		18397.1
4730.02		14096		18408.1
4750.02		14144		18422.1
4750.99		14154		18482.1
4754.02		14160		18486.1
4758.99		14171		18529.1
4762.02		14185		18558.1
4764		14203		18563.1
4766.99		14227		18579.1
4786.99		14253		18603.1
4821.01		14264		18604.1
4822.02		14274		18624.1
4825.01		14292		18646.1
4845.01		14297		18719.1
4850.02		14334		18723.1
4854.02		14399		18728.1
4854.02		14402		18776.1
4884		14406		18785.1
4904		14417		18796.1
4916		14420		18803.1
4921.01		14435		18821.1
4932		14476		18839.1
4934.99		14503		18846.1
4946.02		14510		18869.1
4948		14541		18934.1
4958.02		14547		18940.1
4966.02		14598		18949.1
4966.99		14672		19012.1
4981.01		14700		19028.1
4989.01		14758		19074.1
5002.99		14759		19129.1
5014.02		14777		19168.1
5032		14784		19168.1
5034.99		14808		19202.1
5060		14837		19214.1
5066.99		14854		19234.1
5066.99		14865		19244.1
5072		14894		19254.1
5096		14902		19280.1
5122.99		14902		19327.1
5125.01		14924		19356.1
5144		14956		19406.1
5152		14958		19416.1
5184		15012		19432.1
5197.01		15021		19456.1
5205.01		15032		19474.1
5229.01		15116		19579.1
5301.01		15163		19614.1
5337.01		15167		19636.1
5354.02		15183		19645.1
5356		15306		19655.1
5386.02		15333		19720.1
5389.01		15337		19748.1
5414.99		15352		19810.1
5425.01		15574		19838.1
5432		15593		19841.1
5433.01		15653		19875.1
5458.99		15847		19890.1
5478.02		15916		19928.1
5508		15924		19929.1
5509.01		16033		19979.1
5517.01		16072		20009.1
5518.99		16292		20081.1
5526.99		16333		20157.1
5550.99		16401		20222.1
5564		16556		20292.1
5600		16593		20302.1
5605.01		16620		20371.1
5606.02		16686		20375.1
5618.99		16688		20378.1
5625.01		16780		20399.1
5658.02		16897		20403.1
5658.99		16910		20428.1
5674.02		17022		20530.1
5710.99		17048		20585.1
5713.01		17065		20609.1
5722.02		17297		20711.1
5726.02		17415		20807.1
5736		17645		20825.1
5740		17723		20837.1
5744		17831		20846.1
5745.01		17936		20891.1
5782.02		18168		20912.1
5788		18190		20986.1
5808		18294		21010.1
5810.99		18335		21080.1
5828		18716		21094.1
5856		18771		21250.1
5860		20355		21254.1
5862.02		20359		21263.1
5877.01		20412		21484.1
5878.99		22270		21502.1
5898.99		25860		21512.1
5916				21519.1
5930.99				21573.1
5950.02				21615.1
5953.01				21637.1
5962.02				21638.1
5964				21718.1
5978.99				21808.1
6018.99				21855.1
6026.02				21898.1
6028				21945.1
6028				22007.1
6033.01				22069.1
6044				22097.1
6045.01				22100.1
6054.02				22181.1
6057.01				22243.1
6068				22247.1
6073.01				22312.1
6074.02				22385.1
6074.02				22422.1
6074.99				22522.1
6090.02				22574.1
6094.99				22633.1
6124				22754.1
6170.99				22774.1
6173.01				22775.1
6182.99				22843.1
6188				22862.1
6190.02				22881.1
6190.02				23008.1
6200				23138.1
6213.01				23202.1
6229.01				23207.1
6232				23468.1
6234.02				23708.1
6242.99				23711.1
6272				23789.1
6272				23905.1
6282.99				23908.1
6306.02				24173.1
6308				24463.1
6348				24507.1
6353.01				24605.1
6354.02				25662.1
6385.01				26452.2
6394.99				26935.1
6402.99				26986.1
6405.01				27262.1
6410.99				27511.1
6442.99				28051.1
6450.02				28055.1
6457.01				28057.2
6466.99				28064.2
6470.02				28219.1
6477.01				28278.1
6482.99				28358.1
6505.01
6508
6522.99
6522.99
6524
6558.99
6560
6566.99
6568
6578.99
6582.02
6588
6588
6602.99
6609.01
6610.02
6624
6670.02
6702.99
6734.02
6746.99
6762.99
6764
6770.99
6794.02
6797.01
6804
6814.99
6818.99
6833.01
6834.99
6860
6862.02
6925.01
6950.02
6964
6970.02
7002.99
7065.01
7090.99
7094.02
7098.02
7101.01
7138.99
7142.02
7148
7150.02
7172
7185.01
7225.01
7253.01
7282.99
7310.99
7313.01
7322.02
7334.99
7458.02
7493.01
7524
7542.99
7554.02
7598.02
7734.02
7778.02
7806.99
7809.01
7814.99
7818.02
7830.02
7930.99
7989.01
8158.02
8165.01
8168
8234.01
8245.01
8269.01
8350.01
8490.01
8550.01
8554.99
8584
8614.99
8621.01
8642.01
8684
8780
8821.01
8822.99
8876
8878.99
8917.01
9013.01
9190.01
9262.99
9433.01
9696
9789.01
9804
10061
10665
10713
10865
16123

## Sheet: soma size of cervical LMC
soma size of cervical LMC (μm3)
P1	P7	P14	P28	P56
364	392	504	490	386.003
368	488	804.999	750.999	416.003
386	578	914	1607	500.003
453.002	738.999	930.999	1765	508.003
458	771.997	988	2005	522.003
477.002	792.999	1006	2144	525.001
551.001	804.999	1062	2150	539.001
584	809.997	1142	2160	587.004
592	827.997	1204	2168	594.003
599.001	851.997	1370	2185	642.003
613.001	891.997	1393	2206	679.004
615.001	906.999	1532	2247	680.003
621.001	935.997	1538	2251	749.004
629.001	953.997	1559	2290	753.004
644	975.997	1578	2305	787.004
666	979.997	1580	2307	916.006
678	999.997	1603	2319	934.006
703.001	1001	1623	2346	970.006
722	1009	1629	2428	1029
740	1024	1676	2464	1113
743.001	1039	1676	2480	1149.01
744	1045	1687	2496	1166.01
747.001	1059	1723	2520	1229.01
748	1059	1759	2553	1267.01
756	1060	1771	2579	1295.01
759.001	1069	1775	2631	1320.01
764	1094	1802	2642	1370.01
764	1112	1821	2648	1381.01
768	1120	1825	2653	1383.01
772	1124	1840	2663	1454.01
782	1130	1885	2717	1478.01
783.001	1141	1892	2754	1488.01
784	1150	1895	2766	1694.01
791.001	1154	1903	2775	1713.01
794	1157	1905	2778	1797.01
801.001	1173	1905	2791	2072.01
810	1177	1912	2802	2106.01
820	1182	1913	2808	2169.01
831.001	1183	1919	2819	2351.01
834	1185	2009	2849	2593.01
841.001	1195	2021	2871	2607.01
843.001	1201	2023	2887	2640.01
851.001	1213	2030	2906	2669.01
855.001	1220	2072	2911	2696.01
855.001	1224	2089	2912	2737.01
872	1226	2112	2918	2740.01
876	1227	2126	2937	2802.01
884	1231	2133	2958	2819.01
891.001	1263	2135	2959	2835.01
892	1271	2144	2961	2854.01
900	1277	2157	2989.01	2873.02
903.001	1295	2162	2990.99	2904.01
905.001	1301	2177	2992	2939.02
913.001	1313	2184	2997.01	2979.02
921.001	1317	2186	3021.99	3001.01
925.001	1335	2188	3061.01	3004.03
926	1339	2196	3061.01	3021.01
932	1346	2220	3089.01	3023.02
935.001	1355	2226	3094.99	3041.01
941.001	1360	2243	3105.01	3074.01
942	1363	2261	3109.99	3104.03
943.001	1377	2261	3125.01	3204.03
949.001	1392	2298	3129.99	3208.03
951.001	1397	2307	3134.99	3212.03
953.001	1408	2309	3149.01	3212.03
957.001	1411	2313	3170.99	3213.01
959.001	1414	2335	3172	3251.02
963.001	1419	2339	3172	3264.03
968	1422	2345	3197.01	3270.01
972	1456	2350	3198.99	3313.01
977.001	1457	2363	3202.99	3339.02
979.001	1458	2371	3216	3340.03
982	1462	2380	3222.99	3345.01
983.001	1463	2387	3233.01	3345.01
989.001	1469	2396	3233.01	3346.01
995.001	1471	2397	3234.99	3385.01
1000	1477	2405	3246.99	3388.03
1004	1484	2426	3257.99	3396.03
1005	1486	2428	3281.01	3401.01
1009	1491	2431	3290.99	3403.02
1011	1497	2435	3305.01	3412.03
1017	1497	2439	3305.99	3443.02
1022	1498	2445	3309.99	3446.01
1032	1505	2460	3332	3467.02
1038	1508	2482	3334.99	3490.01
1043	1508	2483	3336	3514.01
1050	1509	2495	3338.99	3537.01
1058	1530	2510	3341.01	3550.01
1058	1544	2525	3353.01	3573.01
1059	1546	2526	3361.99	3574.01
1062	1560	2537	3362.99	3591.02
1067	1571	2539	3377.01	3600.03
1076	1589	2551	3409.99	3600.03
1076	1597	2558	3413.99	3604.03
1082	1597	2566	3437.99	3612.03
1083	1606	2567	3444	3617.01
1104	1611	2572	3446.99	3655.02
1106	1619	2582	3452	3658.01
1106	1623	2583	3461.99	3671.02
1113	1629	2598	3465.99	3688.03
1117	1656	2599	3469.01	3697.01
1123	1661	2620	3473.01	3703.02
1124	1665	2621	3473.01	3709.01
1129	1668	2631	3480	3724.03
1131	1669	2633	3481.01	3742.01
1137	1678	2636	3484	3767.02
1138	1686	2642	3485.99	3769.01
1143	1694	2645	3485.99	3782.01
1146	1694	2652	3497.01	3782.01
1147	1697	2654	3501.01	3801.01
1148	1698	2654	3513.99	3827.02
1152	1700	2655	3520	3833.01
1163	1707	2656	3536	3844.03
1167	1707	2659	3545.01	3851.02
1168	1712	2683	3550.99	3870.01
1168	1714	2685	3570.99	3878.01
1172	1722	2689	3572	3896.03
1172	1723	2693	3572	3901.01
1181	1723	2694	3572	3917.01
1188	1735	2694	3588	3928.03
1196	1735	2700	3590.99	3934.01
1199	1743	2701	3592	3935.02
1200	1752	2703	3621.99	3935.02
1202	1753	2724	3625.99	3941.01
1205	1756	2730	3625.99	3950.01
1206	1758	2736	3628	3952.03
1209	1762	2738	3629.99	3952.03
1212	1763	2762	3633.99	3960.03
1217	1766	2768	3633.99	3963.02
1218	1769	2786	3636	3971.02
1226	1771	2791	3641.01	3977.01
1229	1778	2792	3645.01	3981.01
1231	1781	2803	3652	3998.01
1233	1781	2808	3653.01	4000.03
1234	1785	2811	3658.99	4007.02
1238	1797	2825	3661.99	4038.01
1241	1803	2832	3664	4064.03
1242	1804	2845	3670.99	4073.01
1246	1817	2850	3680	4078.01
1250	1820	2853	3697.99	4096.03
1251	1820	2861	3697.99	4099.02
1253	1822	2869	3702.99	4111.02
1255	1829	2886	3717.99	4111.02
1261	1835	2899	3722.99	4117.01
1262	1847	2923	3732	4120.03
1263	1847	2938	3736	4123.02
1269	1869.99	2942	3737.01	4142.02
1275	1887	2943	3740	4143.02
1276	1889.99	2945	3749.99	4147.02
1277	1893.99	2946	3750.99	4148.03
1281	1905	2946	3761.01	4151.02
1283	1905.99	2952	3765.01	4187.02
1286	1911.99	2957	3773.01	4189.01
1286	1921.99	2976	3782.99	4191.02
1291	1927.99	2977.99	3784	4200.03
1300	1927.99	2985.99	3794.99	4201.01
1304	1931.99	2986.99	3804	4216.03
1305	1933.99	2989.01	3804	4218.02
1306	1939.99	3000	3805.01	4218.02
1307	1955.99	3005.99	3808	4221.01
1309	1965	3005.99	3809.01	4234.02
1316	1971	3021.99	3810.99	4247.02
1317	1979.99	3025.01	3820	4251.02
1319	1981.99	3025.01	3821.99	4259.02
1319	1985	3041.99	3833.99	4270.02
1321	1987	3045.01	3834.99	4274.02
1326	1989	3054.99	3837.01	4284.03
1335	1993.99	3054.99	3844	4285.01
1336	1999.99	3060	3854.99	4285.01
1340	2005.99	3064	3858.99	4291.02
1345	2007	3072	3861.99	4294.02
1347	2007.99	3073.99	3862.99	4302.02
1349	2009.99	3076	3862.99	4325.04
1349	2015	3078.99	3864	4328.03
1349	2015	3081.01	3869.99	4332.03
1350	2017	3081.01	3873.01	4334.02
1353	2017.99	3082.99	3884	4335.02
1359	2021.99	3090.99	3889.99	4341.04
1359	2027	3090.99	3893.01	4348.03
1362	2033.99	3092	3901.01	4349.04
1363	2037.99	3101.01	3909.01	4354.02
1364	2049	3102.99	3909.99	4359.02
1364	2053.99	3104	3912	4370.02
1368	2055	3105.99	3944	4378.02
1375	2055.99	3109.99	3957.99	4385.04
1378	2057	3114.99	3957.99	4389.04
1379	2067	3122.99	3964	4403.02
1384	2077.99	3124	3974.99	4410.02
1384	2079	3129.99	3977.99	4415.02
1389	2087	3132	3978.99	4415.02
1389	2087.99	3138.99	3981.01	4427.02
1390	2089.99	3145.99	3986.99	4430.02
1390	2089.99	3153.99	3990.99	4433.04
1390	2093.99	3153.99	3990.99	4435.02
1391	2095.99	3153.99	3992	4449.04
1391	2101.99	3156	3996	4463.02
1400	2103.99	3157.99	3997.99	4463.02
1410	2111.99	3160	4005.99	4465.04
1411	2125.99	3162.99	4013.01	4473.04
1411	2129.99	3165.99	4018.99	4475.02
1412	2133.99	3169.01	4021.01	4487.02
1412	2139	3177.01	4021.99	4492.03
1415	2149	3181.99	4021.99	4501.04
1418	2161	3185.01	4034.99	4517.04
1422	2163.99	3189.99	4037.01	4518.02
1427	2173.99	3200	4052	4519.02
1428	2177.99	3208	4052	4521.04
1428	2181.99	3210.99	4053.01	4524.03
1430	2181.99	3217.01	4058.99	4531.02
1432	2185	3220	4064	4538.02
1432	2185	3232	4081.01	4541.04
1434	2189.99	3234.99	4085.01	4543.02
1435	2193.99	3242.99	4085.99	4544.03
1439	2201	3245.99	4086.99	4544.03
1440	2203.99	3249.01	4097.98	4553.04
1442	2213	3257.01	4101.01	4553.04
1443	2213.99	3261.99	4121.98	4556.03
1450	2215.99	3262.99	4133.01	4569.04
1451	2217.99	3269.01	4133.01	4583.02
1452	2217.99	3270.99	4137.98	4587.02
1458	2217.99	3280	4140	4592.03
1459	2219.99	3289.01	4141.98	4593.04
1459	2227	3290.99	4141.98	4598.02
1460	2227	3292	4142.99	4603.02
1461	2233.99	3292	4145.98	4610.02
1463	2237	3293.99	4154.99	4611.02
1464	2239	3296	4156	4612.03
1464	2239	3308	4157.98	4626.02
1466	2245.99	3310.99	4160	4627.02
1471	2253.99	3313.01	4164	4638.02
1473	2257.99	3324	4169.01	4640.03
1473	2263	3325.01	4185.01	4648.03
1474	2263	3329.01	4188	4652.03
1477	2265	3341.99	4206.99	4655.02
1479	2265	3344	4213.98	4657.04
1482	2267.99	3349.01	4217.98	4661.04
1485	2267.99	3350.99	4221.98	4663.02
1488	2269	3369.99	4225.98	4674.02
1493	2277.99	3370.99	4233.01	4685.04
1495	2281	3370.99	4234.99	4689.04
1499	2287.99	3372	4246.99	4689.04
1500	2289.99	3372	4260	4691.02
1502	2293	3373.01	4261.01	4692.03
1502	2305.99	3377.99	4270.99	4694.02
1503	2307	3381.01	4272	4694.02
1503	2307.99	3385.99	4278.99	4696.03
1505	2309.99	3388	4281.01	4699.02
1505	2319	3390.99	4301.01	4700.03
1505	2325	3396	4301.98	4710.02
1507	2325	3396	4304	4713.04
1508	2337.99	3396	4312	4720.03
1509	2341.99	3397.01	4333.01	4735.02
1511	2341.99	3397.01	4337.01	4743.02
1511	2343.99	3397.99	4337.98	4746.02
1512	2351	3402.99	4342.99	4755.02
1513	2351.99	3409.99	4349.98	4756.03
1514	2357	3429.01	4356	4760.03
1514	2365	3437.01	4364	4760.03
1519	2365	3437.99	4365.98	4773.04
1522	2365.99	3445.01	4370.99	4783.02
1525	2371.99	3449.01	4370.99	4789.04
1528	2373	3461.01	4388	4793.04
1534	2379	3464	4397.98	4800.03
1537	2391	3466.99	4397.98	4800.03
1538	2397.99	3469.99	4398.99	4803.02
1539	2401.99	3472	4401.01	4806.02
1540	2403	3474.99	4405.98	4809.04
1542	2405	3477.99	4408	4809.04
1547	2405.99	3489.01	4410.99	4816.03
1548	2417	3493.01	4413.01	4821.04
1549	2419	3493.99	4420	4825.04
1551	2419	3497.01	4421.01	4830.02
1551	2419.99	3501.01	4421.01	4837.04
1552	2423	3501.01	4422.99	4849.04
1561	2427.99	3505.99	4422.99	4853.04
1561	2437	3509.01	4425.98	4858.02
1563	2437.99	3510.99	4440	4867.02
1564	2439	3510.99	4445.01	4871.02
1568	2453	3513.01	4453.98	4871.02
1569	2453	3518.99	4453.98	4876.03
1571	2459.99	3518.99	4465.01	4882.02
1571	2461.99	3521.99	4465.98	4883.02
1574	2465	3522.99	4466.99	4886.02
1575	2477.99	3525.99	4466.99	4891.02
1576	2488.99	3544	4477.01	4894.02
1578	2490.99	3544	4477.98	4896.03
1578	2492.99	3545.01	4477.98	4905.04
1580	2496.99	3545.01	4478.99	4910.02
1582	2502.99	3545.99	4480	4911.02
1583	2510.99	3546.99	4486.99	4920.03
1584	2512.99	3546.99	4493.98	4929.04
1585	2512.99	3560	4494.99	4939.02
1585	2533.99	3565.99	4497.01	4942.02
1586	2539.99	3569.01	4497.98	4950.02
1586	2541.99	3569.01	4505.01	4955.02
1588	2541.99	3572	4505.98	4956.03
1590	2544.99	3573.01	4506.99	4958.02
1602	2548.99	3582.99	4513.98	4965.04
1603	2552.99	3586.99	4516	4970.02
1604	2559.99	3592	4526.99	4974.02
1605	2560.99	3594.99	4549.01	4977.04
1606	2562.99	3596	4552	4979.02
1606	2563.99	3601.01	4553.01	4981.04
1607	2576.99	3601.01	4560	4986.02
1608	2577.99	3601.01	4573.98	4989.04
1608	2578.99	3614.99	4574.99	4994.02
1608	2579.99	3624	4584	4996.03
1614	2583.99	3626.99	4585.01	4997.04
1617	2588.99	3630.99	4589.98	5001.04
1624	2590.99	3637.01	4593.01	5003.02
1626	2590.99	3638.99	4593.01	5006.02
1626	2593.99	3645.01	4597.01	5009.04
1630	2593.99	3650.99	4597.98	5010.02
1631	2596.99	3650.99	4601.01	5014.02
1637	2599.99	3652	4601.98	5034.02
1638	2599.99	3653.01	4604	5037.04
1640	2601.99	3661.01	4604	5045.04
1646	2607.99	3665.01	4605.01	5046.02
1649	2609.99	3669.01	4605.01	5050.02
1650	2611.99	3669.99	4614.99	5061.04
1653	2615.99	3677.01	4630.99	5069.04
1654	2624.99	3678.99	4630.99	5074.02
1654	2627.99	3681.01	4633.98	5077.04
1659	2633.99	3681.99	4640	5079.02
1661	2635.99	3685.01	4642.99	5089.04
1662	2636.99	3689.99	4646.99	5100.03
1667	2653.99	3692	4649.98	5102.02
1668	2654.99	3694.99	4652	5120.03
1670	2662.99	3698.99	4654.99	5122.02
1671	2665.99	3702.99	4654.99	5123.02
1672	2668.99	3702.99	4656	5125.04
1676	2669.99	3705.01	4657.01	5125.04
1676	2675.99	3705.99	4665.01	5127.02
1677	2682.99	3708	4670.99	5128.03
1681	2685.99	3714.99	4673.01	5131.02
1684	2686.99	3716	4685.01	5148.03
1684	2688.99	3720	4690.99	5150.02
1685	2693.99	3725.01	4690.99	5150.02
1687	2695.99	3730.99	4692	5157.04
1687	2695.99	3730.99	4697.01	5161.04
1687	2697.99	3730.99	4701.98	5162.02
1688	2699.99	3732	4704	5169.04
1698	2700.99	3734.99	4705.01	5189.04
1701	2705.99	3737.01	4705.01	5191.02
1701	2708.99	3737.99	4710.99	5195.02
1702	2710.99	3744	4716	5199.02
1704	2713.99	3745.01	4716	5200.03
1714	2713.99	3745.01	4717.01	5203.02
1716	2715.99	3746.99	4717.01	5203.02
1717	2717.99	3749.01	4725.01	5204.03
1719	2718.99	3749.99	4734.99	5205.04
1723	2719.99	3750.99	4737.98	5212.03
1724	2721.99	3757.01	4742.99	5218.02
1729	2724.99	3764	4752	5220.03
1730	2725.99	3770.99	4754.99	5223.02
1731	2726.99	3772	4760	5223.02
1733	2731.99	3772	4764	5229.04
1735	2732.99	3780	4764	5229.04
1736	2738.99	3784	4765.98	5237.04
1736	2743.99	3788	4766.99	5237.04
1741	2745.99	3789.99	4769.01	5239.02
1744	2748.99	3793.01	4772	5240.03
1745	2751.99	3797.01	4773.01	5241.04
1745	2756.99	3797.01	4773.98	5249.04
1747	2756.99	3802.99	4781.01	5253.04
1747	2757.99	3808	4781.01	5253.04
1748	2765.99	3808	4782.99	5266.02
1749	2767.99	3810.99	4789.98	5266.02
1749	2772.99	3810.99	4792	5267.02
1750	2773.99	3817.01	4797.98	5267.02
1753	2774.99	3833.01	4802.99	5280.03
1761	2774.99	3834.99	4805.01	5284.03
1765	2776.99	3837.01	4809.01	5287.02
1770	2781.99	3840	4822.99	5295.02
1771	2785.99	3841.01	4829.98	5297.04
1774	2791.99	3846.99	4833.01	5304.03
1779	2791.99	3849.99	4837.01	5308.03
1780	2793.99	3849.99	4838.99	5309.04
1782	2793.99	3856	4840	5312.03
1784	2794.99	3857.01	4842.99	5321.04
1792	2797.99	3860	4842.99	5326.02
1798	2803.99	3865.99	4850.99	5329.04
1799	2805.99	3881.01	4862.99	5331.02
1800	2805.99	3886.99	4873.01	5334.02
1800	2810.99	3888	4874.99	5339.02
1800	2814.99	3889.99	4880	5341.04
1804	2817.99	3896	4880	5341.04
1804	2818.99	3897.01	4881.01	5342.02
1804	2818.99	3912	4884	5344.03
1805	2820.99	3912	4892	5345.04
1807	2826.99	3913.99	4894.99	5349.04
1808	2832.99	3913.99	4894.99	5355.02
1818	2836.99	3922.99	4894.99	5356.03
1819	2849.99	3929.99	4909.98	5364.03
1819	2851.99	3934.99	4910.99	5364.03
1821	2852.99	3941.01	4913.01	5364.03
1821	2854.99	3941.99	4913.98	5366.02
1824	2855.99	3945.99	4914.99	5372.03
1826	2856.99	3946.99	4917.98	5373.04
1827	2857.99	3950.99	4917.98	5376.03
1832	2874.99	3960	4917.98	5380.03
1835	2876.99	3961.01	4918.99	5386.02
1836	2879.99	3966.99	4925.98	5392.03
1839	2885.99	3969.01	4928	5401.04
1840	2902.99	3969.01	4929.01	5401.04
1844	2906.99	3969.99	4934.99	5404.03
1844	2906.99	3976	4934.99	5416.03
1846	2916.99	3982.99	4936	5423.02
1848	2918.99	3985.99	4941.01	5425.04
1849	2919.99	3989.99	4948	5429.04
1850	2920.99	3992	4950.99	5439.02
1852	2922.99	3996	4952	5443.02
1857	2923.99	3998.99	4952	5446.02
1859	2937.99	3998.99	4957.98	5451.02
1864	2944.99	4001.99	4958.99	5451.02
1864	2947.99	4008	4961.98	5471.02
1866	2955.99	4020	4969.98	5472.03
1867	2960.99	4032	4974.99	5474.02
1870	2960.99	4033.01	4978.99	5474.02
1871	2962.99	4041.01	4980	5476.03
1875	2968	4042.99	4981.98	5482.02
1876	2969.99	4045.01	4982.99	5484.03
1876	2969.99	4046.99	4989.98	5487.02
1877	2972	4049.99	4992	5488.03
1879	2977.99	4054.99	5010.99	5490.02
1880	2985.01	4054.99	5017.01	5492.03
1882	2988	4058.99	5018.99	5505.04
1882	2993.01	4058.99	5029.98	5512.03
1883	3005.99	4061.01	5032	5513.04
1886	3013.01	4064	5042.99	5516.03
1886	3013.99	4070.99	5044	5520.03
1888	3013.99	4077.01	5046.99	5532.03
1889	3020	4090.99	5049.98	5533.04
1891	3025.99	4092	5062.99	5534.02
1892	3037.99	4093.01	5073.98	5538.02
1893	3040	4094.99	5076	5539.02
1897	3041.99	4097.98	5078.99	5544.03
1897	3048	4101.98	5078.99	5559.02
1898	3056	4102.99	5081.01	5559.02
1899	3056	4102.99	5086.99	5561.04
1901	3057.99	4112	5088	5562.02
1904	3060	4113.98	5092	5563.02
1907	3064	4113.98	5092	5568.03
1908	3066.99	4120	5092	5569.04
1909	3066.99	4121.01	5093.01	5571.02
1909	3068	4121.98	5094.99	5582.02
1915	3068	4125.01	5101.98	5582.02
1918	3069.01	4129.01	5104	5583.02
1919	3073.99	4129.98	5105.01	5583.02
1920	3074.99	4137.01	5105.01	5586.02
1924	3077.99	4137.01	5105.01	5588.03
1925	3082.99	4140	5105.98	5591.02
1933	3093.99	4140	5121.01	5592.03
1936	3094.99	4141.01	5130.99	5599.02
1942	3100	4146.99	5134.99	5603.02
1943	3102.99	4156	5134.99	5607.02
1944	3108	4157.98	5136	5612.03
1950	3108.98	4161.01	5137.01	5620.03
1953	3116	4168	5141.01	5620.03
1954	3118.99	4181.98	5146.99	5623.02
1957	3118.99	4181.98	5152	5634.02
1958	3128.98	4185.98	5152	5637.04
1961	3129.99	4185.98	5154.99	5642.02
1961	3138.99	4186.99	5154.99	5653.04
1964	3144	4189.98	5156	5657.04
1966	3145.99	4197.01	5157.01	5658.02
1967	3148	4197.01	5160	5659.02
1967	3150.99	4200	5162.99	5661.04
1970	3152	4202.99	5165.98	5661.04
1977	3156.98	4204	5168	5663.02
1979	3157.99	4206.99	5173.98	5665.04
1980	3161.99	4213.98	5174.99	5676.03
1983	3164.98	4217.01	5180	5677.04
1984	3165.99	4218.99	5184	5682.02
1985	3168.98	4222.99	5184	5684.03
1986	3172.98	4225.98	5188	5691.02
1986	3176	4229.98	5189.98	5692.03
1988	3180.98	4232	5192	5693.04
1990	3180.98	4241.98	5193.98	5697.04
1990	3181.99	4242.99	5204	5698.02
1993	3186.99	4252	5205.98	5698.02
1993	3188.98	4262.99	5222.99	5698.02
1997	3190.99	4269.01	5226.99	5698.02
1997	3193.99	4273.01	5234.99	5701.04
1997	3198.99	4273.01	5240	5706.02
1998	3205.99	4273.98	5249.01	5707.02
1999	3208.98	4277.01	5252	5709.04
2001	3208.98	4278.99	5257.98	5710.02
2003	3210.99	4278.99	5260	5716.03
2004	3216	4285.98	5262.99	5719.02
2004	3216.98	4289.01	5270.99	5720.03
2008	3221.99	4289.98	5272	5724.03
2008	3222.99	4292	5277.98	5725.04
2010	3225.99	4294.99	5285.01	5728.03
2010	3225.99	4298.99	5293.01	5730.02
2010	3246.99	4300	5300	5735.02
2011	3250.99	4300	5302.99	5736.03
2011	3253.99	4305.01	5309.01	5740.03
2011	3254.99	4305.98	5309.98	5745.04
2012	3256.98	4306.99	5310.99	5745.04
2018	3261.99	4309.98	5330.99	5745.04
2019	3265.99	4318.99	5333.98	5746.04
2020	3269.99	4318.99	5341.98	5749.04
2022	3270.99	4318.99	5345.98	5751.02
2025	3272.98	4322.99	5360	5754.04
2028	3280	4325.01	5374.99	5757.04
2028	3280	4357.01	5378.99	5766.04
2029	3282.99	4362.99	5381.01	5775.02
2029	3288	4369.98	5385.98	5776.03
2033	3292	4370.99	5397.98	5777.04
2034	3293.99	4370.99	5398.99	5779.02
2036	3297.99	4373.98	5400	5784.03
2040	3298.99	4376	5412	5789.04
2040	3304	4381.98	5413.98	5790.04
2042	3306.99	4385.98	5414.99	5796.03
2045	3308.98	4386.99	5416	5802.04
2045	3312	4389.98	5420	5802.04
2050	3317.99	4393.01	5420	5808.03
2051	3318.99	4398.99	5428	5812.03
2057	3320	4398.99	5429.01	5813.04
2059	3324	4406.99	5430.99	5815.02
2060	3325.99	4409.01	5432	5816.03
2063	3328	4412	5437.98	5818.04
2064	3328.98	4412	5440	5819.02
2065	3332	4417.98	5442.99	5838.04
2066	3344.98	4418.99	5444	5842.04
2069	3345.99	4425.01	5456	5845.04
2071	3348	4429.01	5456	5851.02
2071	3349.99	4432	5457.01	5858.04
2073	3352.98	4433.01	5457.01	5871.02
2074	3352.98	4440	5462.99	5876.03
2077	3356.98	4442.99	5469.01	5885.04
2082	3358.99	4444	5473.01	5897.04
2082	3360	4446.99	5474.99	5898.04
2084	3365.99	4449.01	5480	5899.02
2089	3366.99	4449.01	5482.99	5904.03
2092	3368	4449.98	5482.99	5905.04
2093	3369.99	4453.98	5486.99	5908.03
2101	3372.98	4454.99	5488	5921.04
2103	3374.99	4454.99	5494.99	5923.02
2105	3376.98	4460	5497.01	5928.03
2110	3377.99	4461.01	5497.98	5943.02
2114	3382.99	4461.01	5505.01	5943.02
2116	3384	4462.99	5505.98	5951.02
2118	3385.99	4468	5509.01	5951.02
2119	3392.98	4473.98	5509.98	5952.03
2124	3393.99	4477.01	5513.98	5957.04
2126	3394.99	4481.98	5525.01	5959.02
2128	3396.98	4485.01	5528	5964.03
2131	3398.99	4485.98	5541.98	5965.04
2132	3400.98	4486.99	5542.99	5968.03
2133	3402.99	4490.99	5544	5974.04
2134	3404	4490.99	5545.98	5988.03
2135	3408.98	4492	5550.99	5990.04
2135	3409.99	4493.01	5552	5991.02
2141	3409.99	4496	5553.01	5994.04
2142	3410.99	4501.98	5565.98	5995.02
2142	3414.99	4508	5569.01	6004.03
2143	3416	4508	5569.98	6009.04
2147	3416.98	4509.98	5572	6019.02
2150	3418.99	4512	5573.98	6022.04
2154	3424	4517.01	5573.98	6025.04
2155	3424.98	4517.01	5585.98	6028.03
2158	3425.99	4525.98	5586.99	6035.02
2163	3425.99	4528	5588	6037.04
2163	3428	4529.01	5592	6040.03
2164	3428.98	4529.01	5593.98	6044.03
2164	3428.98	4530.99	5593.98	6046.04
2166	3429.99	4537.01	5601.01	6047.02
2169	3436	4546.99	5602.99	6048.03
2170	3440.98	4556	5609.01	6048.03
2173	3440.98	4557.01	5609.01	6050.04
2175	3445.99	4557.01	5609.01	6053.04
2175	3449.99	4557.98	5610.99	6054.04
2176	3452.98	4560	5612	6055.02
2176	3452.98	4561.01	5616	6063.02
2176	3454.99	4561.98	5621.98	6070.04
2177	3460.98	4569.98	5625.98	6071.02
2178	3464	4573.01	5633.01	6078.04
2179	3464.98	4581.98	5634.99	6086.04
2180	3466.99	4588	5636	6087.02
2183	3468	4590.99	5637.01	6088.03
2187	3470.99	4593.98	5657.01	6094.04
2187	3472	4597.98	5657.01	6107.02
2187	3478.99	4601.01	5657.98	6119.02
2188	3480.98	4606.99	5665.01	6130.04
2189	3486.99	4608	5666.99	6137.04
2189	3488	4608	5673.01	6140.03
2189	3488.98	4613.01	5673.98	6144.03
2192	3490.99	4613.98	5673.98	6148.03
2193	3505.99	4613.98	5682.99	6149.04
2193	3509.99	4616	5700	6151.02
2193	3512.98	4617.01	5701.98	6152.03
2196	3513.99	4620	5708	6152.03
2197	3516	4628	5710.99	6161.04
2201	3516.98	4636	5713.01	6164.03
2201	3520	4637.98	5718.99	6170.04
2202	3522.99	4638.99	5724	6177.04
2202	3524	4640	5729.98	6188.03
2202	3529.99	4640	5732	6208.03
2203	3532.98	4641.98	5733.01	6211.02
2206	3534.99	4644	5741.01	6218.04
2207	3534.99	4648	5742.99	6222.04
2210	3537.99	4657.98	5745.01	6222.04
2210	3540.98	4658.99	5757.98	6223.02
2212	3541.99	4670.99	5757.98	6236.03
2213	3544	4673.98	5764	6238.04
2214	3544	4677.01	5765.98	6243.02
2215	3545.99	4681.98	5769.01	6254.04
2217	3557.99	4688	5770.99	6254.04
2218	3562.99	4689.01	5770.99	6259.02
2231	3562.99	4704	5780	6261.04
2231	3565.99	4708	5781.01	6269.04
2233	3569.99	4710.99	5782.99	6269.04
2233	3570.99	4722.99	5784	6271.02
2238	3570.99	4726.99	5793.01	6278.04
2239	3572.98	4728	5793.98	6288.03
2240	3572.98	4729.98	5793.98	6289.04
2242	3576.98	4730.99	5805.01	6294.04
2242	3577.99	4730.99	5809.98	6295.02
2242	3577.99	4737.01	5813.98	6300.03
2244	3582.99	4738.99	5816	6301.04
2244	3584.98	4745.98	5818.99	6304.03
2247	3585.99	4753.01	5821.98	6313.04
2249	3588.98	4760	5822.99	6319.02
2249	3596.98	4769.01	5824	6323.02
2249	3604	4772	5832	6326.04
2250	3606.99	4773.98	5837.01	6327.02
2251	3626.99	4785.98	5841.01	6330.04
2252	3633.99	4786.99	5845.01	6330.04
2257	3644.98	4789.98	5849.01	6332.03
2258	3646.99	4790.99	5849.01	6332.03
2259	3646.99	4793.01	5849.98	6335.02
2259	3648.98	4797.98	5854.99	6338.04
2259	3657.99	4797.98	5857.01	6343.02
2261	3665.99	4801.01	5861.01	6350.04
2262	3672	4802.99	5864	6355.02
2266	3676	4804	5864	6361.04
2272	3678.99	4805.01	5866.99	6370.04
2273	3681.99	4809.01	5869.01	6374.04
2276	3682.99	4813.98	5881.01	6391.02
2281	3684.98	4816	5885.98	6394.04
2281	3684.98	4818.99	5893.01	6394.04
2282	3696.98	4818.99	5893.98	6394.04
2285	3700	4820	5893.98	6408.03
2291	3706.99	4825.01	5901.98	6411.02
2294	3708.98	4826.99	5905.01	6413.04
2295	3709.99	4829.01	5905.98	6417.04
2298	3721.99	4830.99	5906.99	6424.03
2300	3721.99	4841.98	5906.99	6425.04
2301	3722.99	4842.99	5908	6427.02
2302	3726.99	4842.99	5908	6427.02
2303	3728	4852	5908	6428.03
2303	3728.98	4852	5909.01	6430.04
2305	3729.99	4853.01	5929.01	6431.02
2305	3730.99	4861.01	5933.01	6439.02
2306	3733.99	4861.98	5933.01	6440.03
2306	3736.98	4866.99	5946.99	6441.04
2308	3738.99	4870.99	5960	6442.04
2312	3740.98	4877.98	5965.01	6443.02
2313	3741.99	4878.99	5969.01	6452.03
2315	3748.98	4880	5976	6463.02
2316	3752.98	4881.98	5977.01	6472.03
2318	3753.99	4882.99	5986.99	6472.03
2319	3760	4884	5992	6476.03
2320	3760.98	4885.98	5994.99	6483.02
2321	3761.99	4886.99	6010.99	6489.04
2324	3766.99	4889.01	6014.99	6490.04
2325	3768.98	4893.01	6016	6492.03
2328	3773.99	4898.99	6020	6493.04
2331	3781.99	4900	6022.99	6493.04
2338	3782.99	4901.01	6024	6497.04
2338	3784	4902.99	6028	6498.04
2343	3789.99	4905.98	6033.01	6500.03
2344	3789.99	4909.01	6036	6503.02
2344	3790.99	4909.98	6050.99	6503.02
2344	3800	4912	6077.98	6504.03
2347	3800.98	4917.98	6080	6512.03
2353	3802.99	4924	6081.98	6522.04
2354	3804	4924	6084	6525.04
2360	3806.99	4925.98	6085.01	6526.04
2362	3812	4929.98	6085.01	6526.04
2365	3817.99	4936	6090.99	6532.03
2366	3818.99	4936	6092	6532.03
2369	3822.99	4936	6118.99	6538.04
2369	3822.99	4937.01	6125.01	6543.02
2370	3825.99	4937.01	6129.01	6545.04
2370	3828	4937.01	6129.98	6553.04
2371	3828.98	4940	6133.01	6561.04
2372	3838.99	4940	6150.99	6563.02
2373	3840	4941.01	6157.01	6565.04
2374	3840.98	4946.99	6160	6579.02
2374	3841.99	4948	6160	6580.03
2379	3842.99	4957.98	6161.98	6586.04
2380	3844	4964	6169.01	6589.04
2388	3848	4965.01	6169.98	6593.04
2390	3848.98	4965.01	6172	6596.03
2390	3849.99	4968	6173.01	6600.03
2392	3864	4973.98	6185.01	6610.04
2393	3868.98	4977.98	6185.98	6611.02
2393	3872	4981.98	6192	6614.04
2395	3878.99	4989.98	6193.01	6622.04
2402	3880	4989.98	6202.99	6624.03
2403	3880	4992	6205.01	6629.04
2405	3885.99	4993.01	6209.98	6635.02
2407	3889.99	4993.98	6212	6635.02
2408	3889.99	4996	6212	6642.04
2409	3896	5001.01	6213.01	6663.02
2411	3896	5001.01	6213.98	6664.03
2412	3896.98	5002.99	6221.01	6672.03
2413	3910.99	5005.01	6224	6672.03
2418	3916.98	5016	6233.98	6682.04
2418	3920	5017.01	6233.98	6682.04
2419	3924.98	5026.99	6258.99	6687.02
2419	3928	5029.01	6261.98	6688.03
2421	3929.99	5029.98	6278.99	6691.02
2422	3930.99	5033.01	6285.01	6700.03
2427	3932	5034.99	6289.01	6706.04
2428	3940	5037.01	6293.98	6714.04
2429	3944	5038.99	6301.98	6719.02
2431	3946.99	5038.99	6312	6724.03
2433	3948	5042.99	6312	6725.04
2434	3950.99	5050.99	6316	6730.04
2434	3954.99	5056	6321.01	6731.02
2434	3956	5061.01	6321.01	6738.04
2436	3962.99	5061.01	6325.98	6739.02
2437	3968	5061.01	6356	6741.04
2438	3969.99	5065.98	6380	6743.02
2441	3976	5076	6382.99	6743.02
2442	3976.98	5077.01	6386.99	6748.03
2450	3980	5082.99	6401.98	6749.04
2451	3980	5082.99	6402.99	6750.04
2454	3980	5085.01	6405.01	6752.03
2454	3985.99	5085.98	6409.01	6753.04
2455	3985.99	5086.99	6417.01	6755.02
2456	3990.99	5086.99	6429.98	6759.02
2456	3997.99	5097.01	6432	6767.02
2459	4000	5100	6433.98	6775.02
2460	4005.99	5112	6436	6776.03
2460	4006.99	5121.01	6444	6776.03
2462	4008.98	5121.01	6444	6788.03
2465	4008.98	5121.01	6446.99	6790.04
2467	4010.99	5125.01	6448	6790.04
2467	4016	5126.99	6449.98	6798.04
2469	4022.99	5130.99	6456	6799.02
2471	4028	5138.99	6462.99	6812.03
2472	4033.99	5141.98	6465.01	6816.03
2473	4037.99	5144	6465.98	6816.03
2477	4040.98	5144	6472	6817.04
2477	4050.99	5145.01	6473.01	6822.04
2480	4064	5146.99	6480	6829.04
2480	4068.98	5146.99	6488	6837.04
2481	4069.99	5146.99	6489.01	6845.04
2483	4076	5150.99	6508	6866.04
2487	4084	5154.99	6512	6868.03
2490	4089.99	5156	6517.01	6874.04
2490	4101.98	5156	6529.01	6874.04
2493	4120	5170.99	6532	6874.04
2493	4128	5173.98	6533.01	6878.04
2494	4128.98	5177.98	6537.98	6892.03
2495	4130.99	5178.99	6538.99	6899.02
2496	4132	5189.01	6549.01	6903.02
2498	4137.98	5189.01	6549.01	6906.04
2500	4141.98	5189.01	6549.98	6907.02
2501	4148	5192	6562.99	6909.04
2503	4178.99	5194.99	6564	6915.02
2504	4178.99	5196	6569.98	6928.03
2508	4182.99	5196	6574.99	6932.03
2512	4185.98	5197.98	6593.98	6933.04
2515	4196	5200	6600	6934.04
2517	4206.99	5201.01	6626.99	6945.04
2518	4206.99	5202.99	6637.98	6949.04
2522	4214.99	5209.01	6638.99	6949.04
2525	4220.98	5212	6654.99	6952.03
2526	4220.98	5212	6656	6977.04
2527	4228	5218.99	6660	6984.03
2527	4229.98	5220	6670.99	6984.03
2530	4232	5220	6672	6987.02
2530	4232.98	5221.98	6702.99	6993.04
2531	4236.98	5225.98	6705.98	6996.03
2533	4240.98	5226.99	6706.99	7006.04
2533	4242.99	5229.98	6712	7008.03
2542	4245.98	5233.98	6714.99	7012.03
2542	4248	5233.98	6718.99	7017.04
2543	4248.98	5253.01	6724	7036.03
2543	4270.99	5254.99	6740	7040.03
2545	4274.99	5261.01	6741.98	7040.03
2546	4280	5262.99	6744	7044.03
2548	4284	5268	6762.99	7068.03
2550	4290.99	5281.01	6762.99	7073.04
2551	4296	5285.01	6765.01	7076.03
2552	4297.98	5289.01	6774.99	7077.04
2553	4300	5289.98	6774.99	7080.03
2553	4305.98	5289.98	6785.01	7085.04
2554	4309.98	5292	6790.99	7089.04
2555	4309.98	5292	6794.99	7091.02
2555	4312.98	5293.98	6809.98	7092.03
2557	4316	5296	6813.01	7093.04
2559	4324	5297.01	6824	7096.03
2560	4324.98	5297.01	6829.98	7097.04
2562	4329.98	5300	6832	7110.04
2563	4336.98	5301.01	6838.99	7111.02
2565	4336.98	5306.99	6857.01	7113.04
2567	4345.98	5309.98	6866.99	7119.02
2567	4345.98	5312	6869.98	7120.03
2568	4346.99	5314.99	6876	7131.02
2574	4346.99	5317.01	6877.01	7133.04
2575	4352	5317.98	6880	7133.04
2575	4352.98	5318.99	6889.98	7141.04
2576	4353.98	5325.98	6926.99	7142.04
2578	4372	5329.01	6928	7150.04
2581	4374.99	5330.99	6946.99	7151.02
2582	4376.98	5334.99	6949.98	7154.04
2583	4380.98	5345.01	6960	7165.04
2584	4381.98	5346.99	6968	7174.04
2586	4382.99	5348	6973.98	7180.03
2587	4388	5353.01	6977.98	7183.05
2588	4392	5353.01	6981.01	7185.04
2592	4393.98	5357.01	7005.01	7192.03
2592	4400.98	5357.98	7013.98	7192.03
2592	4401.98	5361.01	7016	7193.04
2597	4402.99	5362.99	7022.99	7194.04
2597	4412	5365.98	7025.98	7194.04
2600	4414.99	5369.98	7029.01	7203.05
2601	4417.98	5377.98	7034.99	7213.04
2602	4421.98	5382.99	7061.98	7216.03
2606	4424	5382.99	7065.01	7217.04
2609	4436	5388	7074.99	7219.05
2611	4441.98	5394.99	7090.99	7237.04
2613	4458.99	5400	7093.98	7262.04
2613	4461.98	5401.98	7094.99	7265.04
2616	4464	5406.99	7097.01	7266.04
2617	4464.98	5409.01	7097.98	7279.05
2618	4466.99	5413.01	7098.99	7285.04
2618	4468	5413.01	7102.99	7287.05
2618	4477.98	5413.01	7105.01	7288.03
2619	4477.98	5417.01	7125.98	7289.04
2622	4480	5418.99	7129.01	7292.03
2623	4480.98	5422.99	7132	7294.04
2624	4484.98	5424	7161.01	7308.03
2624	4489.98	5424	7165.01	7317.04
2626	4496	5432	7177.98	7338.04
2627	4496.98	5436	7178.99	7340.03
2629	4498.99	5456	7201.98	7346.04
2630	4506.99	5456	7209.98	7348.03
2633	4506.99	5457.98	7221.01	7352.03
2635	4508	5457.98	7229.98	7356.03
2635	4508	5461.01	7233.98	7375.05
2636	4509.98	5465.01	7242.99	7398.04
2636	4509.98	5473.98	7242.99	7404.03
2636	4512.98	5476	7246.99	7406.04
2639	4516	5476	7254.99	7407.05
2641	4516	5482.99	7273.98	7431.05
2641	4520.98	5492	7277.01	7442.04
2644	4522.99	5497.01	7297.98	7442.04
2645	4529.98	5504	7322.99	7446.04
2647	4536.98	5509.98	7330.99	7447.05
2648	4538.99	5512	7353.01	7461.04
2649	4541.98	5514.99	7357.98	7462.04
2652	4552	5529.98	7360	7463.05
2656	4552.98	5534.99	7368	7464.03
2657	4556	5545.01	7369.98	7472.03
2661	4556.98	5553.01	7373.98	7494.04
2662	4556.98	5553.98	7405.01	7496.03
2664	4561.98	5557.01	7417.01	7500.03
2668	4564.98	5557.98	7433.98	7503.05
2671	4569.98	5572	7461.98	7515.05
2673	4573.98	5576	7473.98	7541.04
2675	4576	5577.01	7477.01	7555.05
2681	4600	5580	7498.99	7573.04
2681	4602.99	5593.98	7505.01	7603.05
2683	4604	5597.98	7526.99	7620.03
2688	4608.98	5598.99	7529.98	7624.03
2689	4609.98	5601.01	7545.98	7631.05
2695	4613.98	5602.99	7545.98	7638.04
2695	4622.99	5602.99	7553.01	7647.05
2696	4626.99	5609.01	7554.99	7650.04
2697	4630.99	5609.98	7561.01	7656.03
2699	4634.99	5614.99	7565.01	7666.04
2699	4637.98	5617.01	7565.01	7671.05
2701	4638.99	5625.98	7586.99	7674.04
2702	4644	5640	7597.01	7675.05
2702	4657.98	5640	7613.98	7680.03
2703	4672.98	5641.98	7614.99	7685.04
2703	4673.98	5641.98	7621.01	7687.05
2704	4677.98	5641.98	7621.98	7687.05
2706	4681.98	5653.01	7626.99	7687.05
2706	4685.98	5653.98	7660	7703.05
2708	4686.99	5658.99	7662.99	7705.04
2709	4694.99	5665.98	7676	7707.05
2709	4696.98	5669.01	7684	7722.04
2710	4697.98	5669.01	7718.99	7729.04
2711	4701.98	5672	7721.98	7741.04
2713	4704.98	5673.01	7762.99	7752.03
2715	4706.99	5674.99	7774.99	7772.03
2715	4709.98	5682.99	7784	7774.04
2721	4716	5689.98	7820	7796.03
2722	4716	5690.99	7845.01	7811.05
2722	4716.98	5693.01	7850.99	7813.04
2724	4722.99	5698.99	7852	7817.04
2726	4724.98	5712	7862.99	7821.04
2729	4730.99	5726.99	7865.01	7834.04
2732	4732	5728	7873.01	7836.03
2733	4741.98	5729.01	7885.98	7839.05
2733	4752.98	5729.98	7886.99	7847.05
2734	4754.99	5729.98	7910.99	7852.03
2741	4760	5737.98	7916	7852.03
2745	4762.99	5738.99	7949.98	7855.05
2745	4765.98	5752	7984	7874.04
2746	4768.98	5753.01	7985.01	7880.03
2749	4769.98	5757.98	7992	7901.04
2750	4788	5761.01	8014.99	7907.05
2750	4800	5778.99	8049.01	7933.04
2751	4804.98	5780	8081.98	7943.05
2751	4804.98	5789.01	8086.99	7943.05
2754	4813.98	5790.99	8092	7944.03
2754	4814.99	5793.98	8105.01	7948.03
2756	4816	5800	8114.99	7958.04
2756	4816.98	5801.98	8173.98	7960.03
2760	4816.98	5801.98	8178.99	7961.04
2761	4820	5802.99	8209.01	7984.03
2762	4825.98	5804	8233.99	7990.04
2763	4834.99	5809.01	8237.99	8000.03
2763	4845.98	5809.98	8245.01	8001.04
2765	4848.98	5813.01	8265.99	8017.04
2765	4848.98	5816	8268	8018.04
2765	4852	5817.98	8288	8028.03
2767	4853.98	5833.01	8296	8039.05
2767	4854.99	5834.99	8298.99	8040.03
2768	4856.98	5837.01	8318.99	8043.05
2771	4857.98	5850.99	8328	8055.05
2772	4858.99	5853.98	8356	8062.04
2772	4858.99	5857.98	8362.99	8066.04
2775	4869.98	5865.98	8365.99	8075.05
2776	4872.98	5872	8380	8086.04
2778	4881.98	5880	8389.01	8123.05
2782	4897.98	5881.98	8392	8139.05
2782	4898.99	5882.99	8397.99	8145.04
2782	4900.98	5882.99	8401.99	8174.04
2784	4912	5893.01	8404	8181.04
2784	4912.98	5901.98	8413.99	8191.05
2784	4913.98	5906.99	8416	8195.05
2785	4914.99	5913.01	8424	8198.04
2786	4920.98	5914.99	8433.01	8205.04
2786	4926.99	5917.01	8440	8230.04
2788	4928.98	5921.98	8441.01	8237.04
2789	4932.98	5926.99	8449.01	8260.03
2792	4933.98	5928	8449.99	8282.04
2797	4936	5929.01	8454.99	8286.04
2798	4936	5936	8485.01	8297.04
2798	4941.98	5940	8492	8309.04
2798	4944	5945.98	8529.99	8316.03
2801	4948	5953.98	8532	8319.05
2804	4948.98	5953.98	8545.01	8353.04
2807	4950.99	5957.01	8557.01	8368.03
2809	4952	5958.99	8557.99	8387.05
2811	4952.98	5961.01	8561.01	8397.04
2812	4952.98	5965.98	8576	8411.05
2813	4960	5966.99	8576	8418.04
2815	4960	5974.99	8610.99	8423.05
2816	4961.98	5976	8617.01	8441.04
2817	4968	5978.99	8632	8445.04
2817	4969.98	5988	8676	8447.05
2818	4970.99	5993.01	8677.99	8505.04
2819	4973.98	6013.01	8693.99	8510.04
2820	4976.98	6014.99	8701.99	8515.05
2823	4976.98	6016	8706.99	8519.05
2825	4980	6021.01	8709.99	8531.05
2826	4986.99	6038.99	8728	8551.05
2826	4988	6040	8737.01	8593.04
2827	4992	6041.98	8749.99	8603.05
2827	5000	6045.98	8752	8608.06
2828	5004	6056	8764	8610.04
2832	5008.98	6057.98	8776	8610.04
2834	5008.98	6073.98	8777.01	8634.04
2835	5024.98	6074.99	8784	8667.05
2835	5025.98	6077.98	8789.01	8690.04
2838	5026.99	6081.98	8808	8696.06
2841	5042.99	6086.99	8832	8700.06
2841	5048	6089.98	8846.99	8702.04
2842	5056	6093.98	8881.01	8705.04
2842	5056	6094.99	8918.99	8712.06
2842	5074.99	6094.99	8922.99	8720.06
2843	5076	6101.98	8954.99	8721.04
2846	5077.98	6105.98	8968	8726.04
2848	5081.98	6106.99	8992	8741.04
2851	5081.98	6112	9000	8756.06
2853	5084	6122.99	9013.99	8758.04
2854	5090.99	6126.99	9022.99	8776.06
2854	5096	6126.99	9025.01	8786.04
2858	5097.98	6129.01	9034.99	8808.06
2859	5102.99	6132	9042.99	8813.04
2860	5108	6137.01	9056	8818.04
2861	5124	6138.99	9093.01	8823.05
2864	5136	6138.99	9101.01	8846.04
2866	5138.99	6149.98	9105.99	8863.05
2866	5140	6153.98	9137.01	8870.04
2867	5144.98	6157.01	9141.01	8880.06
2867	5145.98	6157.98	9142.99	8907.05
2867	5148.98	6160	9161.99	8924.06
2869	5153.98	6165.01	9174.99	8941.04
2870	5162.99	6173.01	9176	8957.04
2870	5164	6173.01	9204	8968.06
2870	5165.98	6173.98	9205.01	8979.05
2871	5165.98	6177.01	9214.99	9008.06
2872	5165.98	6181.98	9222.99	9020.06
2873	5170.99	6184	9225.99	9022.04
2875	5173.98	6185.01	9240	9022.04
2876	5174.99	6189.98	9244	9032.06
2879	5176.98	6189.98	9293.01	9038.04
2882	5178.99	6193.98	9301.99	9038.04
2883	5180.98	6198.99	9330.99	9054.04
2883	5181.98	6201.01	9349.99	9121.04
2884	5182.99	6205.01	9368.98	9127.05
2890	5189.98	6210.99	9408	9132.06
2892	5193.98	6213.01	9433.99	9140.06
2892	5196.98	6214.99	9468.98	9156.06
2894	5201.98	6217.01	9481.99	9179.05
2895	5204	6241.98	9496	9185.04
2895	5208.98	6241.98	9500.98	9208.06
2898	5213.98	6250.99	9509.99	9217.04
2898	5220	6254.99	9512.98	9232.06
2899	5224	6257.01	9520.98	9238.04
2899	5224.98	6272	9582.99	9242.04
2900	5226.99	6272	9585.99	9245.04
2901	5232	6274.99	9600	9301.04
2902	5240	6284	9600.98	9324.06
2904	5240	6293.98	9602.99	9361.04
2904	5240	6293.98	9662.99	9369.04
2904	5246.99	6305.01	9680.98	9391.05
2904	5250.99	6305.98	9680.98	9410.04
2905	5250.99	6313.01	9696	9415.05
2905	5258.99	6320	9704	9445.04
2909	5262.99	6329.01	9713.99	9450.04
2909	5264.98	6329.01	9744.98	9460.06
2910	5265.98	6329.98	9765.99	9462.04
2910	5268	6349.98	9776.98	9493.04
2910	5274.99	6353.01	9777.99	9515.05
2911	5282.99	6354.99	9793.99	9528.06
2914	5285.98	6369.01	9824.98	9536.06
2915	5286.99	6377.01	9888.98	9541.04
2916	5290.99	6377.01	9894.99	9549.04
2918	5290.99	6390.99	9906.99	9554.04
2918	5292	6401.01	9930.99	9559.05
2919	5294.99	6404	9950.99	9560.06
2919	5298.99	6404	9952	9580.06
2919	5301.98	6405.01	9953.99	9590.04
2920	5301.98	6410.99	9954.99	9597.04
2921	5304	6416	9970.99	9611.05
2922	5305.98	6428	9980.98	9618.04
2922	5310.99	6434.99	9988	9642.04
2922	5316	6437.98	9989.99	9667.05
2925	5320	6438.99	9997.99	9682.04
2928	5320.98	6440	10035	9687.05
2928	5321.98	6449.01	10069	9717.04
2930	5332	6453.01	10088	9721.04
2932	5332	6456	10094	9728.06
2933	5342.99	6456	10110	9741.04
2933	5344.98	6464	10115	9755.05
2935	5345.98	6465.01	10125	9755.05
2936	5350.99	6465.98	10128	9760.06
2937	5352.98	6476	10164	9775.05
2939	5356.98	6481.98	10168	9799.05
2940	5357.98	6485.98	10169	9834.04
2944	5360	6485.98	10182	9855.05
2944	5362.99	6485.98	10189	9888.06
2945	5365.98	6493.98	10190	9889.04
2946	5368	6510.99	10198	9892.06
2946	5374.99	6518.99	10217	9906.04
2950	5376	6521.98	10221	9911.05
2951	5378.99	6525.01	10227	9922.04
2953	5378.99	6529.98	10232	9926.04
2955	5381.98	6533.01	10242	9935.05
2957	5388.98	6541.01	10256	9952.06
2960	5392.98	6546.99	10258	9969.04
2960	5393.98	6548	10262	9983.05
2962.99	5401.98	6548	10277	9985.04
2964	5402.99	6553.01	10289	9989.04
2966.01	5408	6554.99	10294	10000.1
2966.01	5417.98	6557.01	10302	10013
2972	5422.99	6558.99	10304	10015
2974.01	5422.99	6560	10339	10016.1
2976	5428	6570.99	10347	10017
2978.01	5429.98	6572	10349	10071
2980	5430.99	6577.98	10350	10097.1
2982.99	5448	6578.99	10359	10102
2985.01	5448	6585.98	10365	10103
2986.99	5448.98	6586.99	10381	10122
2986.99	5450.99	6589.01	10411	10128.1
2986.99	5452	6589.98	10426	10151
2988	5458.99	6589.98	10466	10191
2990.01	5460	6590.99	10485	10191
2990.01	5460.98	6592	10492	10193.1
2994.99	5468.98	6604	10497	10197.1
2997.01	5472.98	6612	10497	10231
2997.01	5472.98	6625.01	10507	10242
2997.01	5476.98	6625.98	10508	10243
3000	5494.99	6633.01	10513	10257.1
3000	5504	6648	10527	10258
3000	5506.99	6649.01	10535	10268.1
3000	5516.98	6649.98	10545	10268.1
3004	5517.98	6656	10551	10269.1
3009.01	5525.98	6661.01	10554	10303
3010.01	5529.98	6661.01	10558	10304.1
3010.01	5536	6662.99	10558	10316.1
3010.01	5552	6664	10569	10319
3013.01	5552	6680	10569	10351
3014.01	5554.99	6681.01	10582	10368.1
3014.99	5557.98	6705.98	10583	10374
3014.99	5561.98	6705.98	10606	10428.1
3014.99	5564	6708	10612	10451
3016	5566.99	6712	10614	10464.1
3018.99	5566.99	6713.98	10614	10465.1
3020	5572.98	6716	10618	10474
3020	5572.98	6716	10629	10486
3021.01	5588.98	6725.98	10633	10510
3026.01	5588.98	6726.99	10638	10526
3026.99	5588.98	6733.98	10639	10536.1
3026.99	5594.99	6737.98	10662	10562
3029.01	5605.98	6740	10670	10605.1
3030.01	5608.98	6744	10675	10607
3030.01	5614.99	6748	10685	10629.1
3034.01	5616.98	6753.98	10715	10638
3034.99	5628	6762.99	10723	10641.1
3037.01	5629.98	6765.01	10725	10651
3037.01	5629.98	6778.99	10741	10658
3038.99	5632.98	6778.99	10742	10662
3042.99	5642.99	6778.99	10748	10662
3044	5642.99	6786.99	10774	10681.1
3045.01	5650.99	6797.01	10808	10696.1
3046.99	5656	6801.98	10811	10722
3048	5664	6805.98	10839	10723
3053.01	5668.98	6809.01	10848	10724.1
3056	5669.98	6824	10865	10729.1
3056	5672	6826.99	10884	10759
3057.01	5673.98	6826.99	10893	10769.1
3058.01	5676	6830.99	10906	10788.1
3062.01	5688.98	6837.01	10910	10792.1
3065.01	5692	6837.98	10924	10802
3066.01	5700	6849.98	10945	10808.1
3068	5705.98	6869.98	10946	10813.1
3069.01	5706.99	6873.01	10968	10845.1
3069.01	5708	6892	10976	10855
3073.01	5716	6898.99	10978	10878
3074.99	5724.98	6898.99	10983	10930
3074.99	5732	6898.99	10987	10936.1
3074.99	5736.98	6905.98	10993	10946
3076	5749.98	6912	11004	10948.1
3076	5750.99	6916	11017	10962
3078.99	5750.99	6917.98	11018	10963
3084	5750.99	6918.99	11022	10985.1
3086.99	5752	6921.01	11041	10986
3090.99	5754.99	6926.99	11042	11007
3094.99	5756	6933.01	11045	11016.1
3097.01	5756	6937.01	11061	11017.1
3101.01	5757.98	6937.98	11070	11028.1
3102.01	5760	6941.98	11070	11039
3102.01	5764	6949.01	11075	11053.1
3102.01	5764.98	6957.01	11102	11056.1
3102.01	5768.98	6960	11119	11057.1
3102.99	5769.98	6960	11121	11058
3104	5776.98	6973.01	11135	11064.1
3108	5777.98	6981.01	11156	11088.1
3110.01	5778.99	7000	11172	11111
3112	5785.98	7002.99	11181	11126
3114.99	5790.99	7012	11183	11126
3114.99	5790.99	7017.01	11186	11127
3118.01	5792	7017.98	11199	11133.1
3118.99	5793.98	7029.01	11199	11140.1
3120	5794.99	7034.99	11226	11163
3121.01	5796	7038.99	11251	11164.1
3122.01	5796.98	7049.98	11265	11166
3126.01	5804	7057.98	11287	11186
3129.01	5814.99	7058.99	11302	11218
3136	5816.98	7064	11308	11230
3137.01	5817.98	7065.01	11313	11246
3137.01	5818.99	7068	11352	11247
3138.01	5822.99	7073.98	11353	11256.1
3138.99	5825.98	7078.99	11358	11259
3142.99	5825.98	7089.98	11364	11260.1
3145.01	5826.99	7093.98	11366	11273.1
3145.01	5826.99	7093.98	11381	11314
3146.01	5828	7094.99	11381	11325.1
3146.01	5829.98	7094.99	11384	11325.1
3146.01	5836.98	7096	11388	11326
3148	5836.98	7100	11392	11351
3148	5840	7105.01	11400	11358
3150.99	5846.99	7113.01	11415	11388.1
3153.01	5849.98	7116	11437	11398
3154.01	5858.99	7126.99	11443	11407
3157.01	5862.99	7128	11444	11423
3160	5865.98	7133.98	11448	11447
3160	5868.98	7137.98	11473	11486.1
3160	5880	7157.01	11483	11490.1
3162.01	5881.98	7166.99	11485	11496.1
3162.01	5888.98	7166.99	11495	11510.1
3162.01	5888.98	7176	11519	11512.1
3166.99	5896	7182.99	11539	11526.1
3166.99	5897.98	7189.01	11544	11533.1
3168	5904.98	7201.98	11546	11545.1
3169.01	5905.98	7205.98	11551	11552.1
3170.99	5918.99	7206.99	11552	11561.1
3172	5928.98	7229.01	11568	11565.1
3174.99	5933.98	7233.01	11603	11574.1
3176	5936.98	7250.99	11634	11585.1
3176	5940	7252	11640	11601.1
3178.01	5944.98	7266.99	11653	11605.1
3178.01	5948	7273.98	11656	11605.1
3178.99	5948	7285.01	11665	11610.1
3178.99	5948.98	7292	11684	11614.1
3178.99	5949.98	7298.99	11685	11617.1
3181.01	5954.99	7305.98	11699	11626.1
3182.99	5956	7321.98	11703	11634.1
3186.01	5957.98	7324	11706	11634.1
3190.01	5958.99	7329.98	11708	11645.1
3190.01	5965.98	7329.98	11725	11662.1
3190.99	5966.99	7345.98	11756	11665.1
3192	5966.99	7353.98	11792	11665.1
3193.01	5976	7369.01	11809	11667
3193.01	5976.98	7369.01	11813	11676.1
3196	5978.99	7373.98	11815	11680.1
3197.01	5980	7377.01	11820	11695
3202.99	5982.99	7378.99	11821	11712.1
3202.99	5982.99	7385.01	11838	11720.1
3202.99	5984	7388	11840	11723
3204	5984.98	7394.99	11859	11725.1
3204	5992.98	7404	11862	11736.1
3205.01	5993.98	7408	11880	11736.1
3206.01	5993.98	7413.01	11881	11750.1
3206.01	5998.99	7437.01	11910	11771
3210.01	6017.98	7452	11915	11781.1
3210.01	6028.98	7458.99	11921	11789.1
3210.01	6028.98	7462.99	11936	11794.1
3210.99	6030.99	7464	11943	11797.1
3212	6033.98	7465.98	11957	11802.1
3213.01	6034.99	7470.99	11959	11803
3213.01	6036	7481.01	11974	11810.1
3214.99	6036	7488	11984	11813.1
3216	6036	7490.99	11998	11816.1
3217.01	6048.98	7498.99	12003	11824.1
3218.01	6056.98	7501.01	12007	11825.1
3218.01	6060	7508	12011	11829.1
3221.01	6062.99	7509.01	12018	11833.1
3224	6066.99	7509.98	12029	11835
3224	6066.99	7510.99	12030	11844.1
3237.01	6076	7513.98	12047	11847
3237.01	6076.98	7513.98	12054	11851
3240	6076.98	7517.98	12054	11855
3242.01	6078.99	7517.98	12057	11860.1
3242.99	6082.99	7524	12057	11872.1
3246.01	6086.99	7532	12063	11891
3246.99	6088	7534.99	12064	11934.1
3254.01	6089.98	7538.99	12068	11953.1
3257.01	6094.99	7550.99	12070	11955
3258.01	6096	7553.98	12079	11956.1
3258.01	6106.99	7561.98	12095	11966.1
3260	6108	7565.98	12097	11969.1
3264	6112.98	7570.99	12099	11989.1
3264	6118.99	7578.99	12105	11991
3265.01	6126.99	7582.99	12113	12012.1
3266.01	6126.99	7589.01	12124	12030.1
3268	6126.99	7597.01	12138	12038.1
3268	6138.99	7606.99	12168	12043
3270.99	6144.98	7612	12178	12043
3270.99	6148.98	7617.01	12179	12049.1
3272	6149.98	7621.01	12186	12051
3274.01	6154.99	7621.01	12188	12052.1
3276	6154.99	7629.98	12193	12056.1
3278.01	6154.99	7630.99	12198	12064.1
3282.01	6160	7637.01	12200	12083
3285.01	6162.99	7645.98	12205	12101.1
3285.01	6166.99	7648	12206	12135
3286.99	6172	7653.98	12220	12136.1
3289.01	6172.98	7657.01	12224	12138.1
3290.99	6177.98	7664	12235	12155
3292	6188	7664	12275	12174.1
3292	6190.99	7668	12282	12181.1
3294.01	6190.99	7677.98	12283	12182.1
3294.01	6192.98	7686.99	12289	12191
3296	6201.98	7693.01	12294	12248.1
3300	6204.98	7694.99	12295	12282.1
3300	6212	7705.01	12302	12305.1
3301.01	6213.98	7725.01	12305	12315
3302.01	6222.99	7745.01	12310	12318.1
3302.01	6223.97	7754.99	12319	12337.1
3302.99	6228.98	7761.98	12321	12339
3302.99	6229.98	7777.01	12322	12361.1
3304	6231.97	7781.98	12324	12369.1
3304	6238.99	7786.99	12337	12370.1
3305.01	6238.99	7793.01	12337	12373.1
3306.01	6238.99	7796	12342	12384.1
3306.99	6240.98	7797.98	12351	12442.1
3308	6245.98	7809.98	12364	12446.1
3309.01	6258.99	7810.99	12376	12448.1
3312	6260.98	7813.98	12394	12453.1
3314.01	6260.98	7817.01	12404	12457.1
3316	6262.99	7828	12410	12457.1
3318.01	6263.97	7829.98	12421	12467
3318.01	6267.97	7830.99	12424	12475
3318.99	6269.98	7837.01	12424	12478.1
3318.99	6274.99	7837.98	12437	12483
3318.99	6274.99	7842.99	12445	12509.1
3318.99	6280.98	7853.01	12447	12511
3320	6282.99	7869.98	12469	12528.1
3321.01	6283.97	7873.98	12472	12530.1
3322.01	6287.97	7885.98	12476	12537.1
3324	6292.98	7889.98	12479	12540.1
3325.01	6292.98	7909.01	12481	12542.1
3326.01	6297.98	7910.99	12482	12551
3326.99	6298.99	7930.99	12513	12552.1
3326.99	6299.97	7933.01	12513	12552.1
3328	6307.97	7933.98	12527	12558.1
3329.01	6311.97	7950.99	12530	12571
3333.01	6317.98	7953.98	12558	12576.1
3334.01	6337.98	7957.98	12559	12588.1
3334.01	6339.97	7973.01	12569	12601.1
3334.01	6341.98	7973.01	12570	12610.1
3338.01	6345.98	7981.98	12571	12645.1
3338.99	6348.98	7985.98	12576	12652.1
3340	6351.97	7986.99	12581	12654.1
3341.01	6356.98	7988	12592	12662.1
3341.01	6359.97	8009.98	12593	12666.1
3346.01	6360.98	8010.99	12603	12670.1
3348	6367.97	8017.98	12604	12677.1
3348	6368.98	8033.01	12621	12704.1
3348	6372.98	8044	12621	12722.1
3349.01	6380.98	8060	12634	12748.1
3350.01	6381.98	8065.01	12637	12760.1
3350.01	6381.98	8066.99	12643	12767
3350.99	6394.99	8070.99	12650	12787
3350.99	6394.99	8076	12659	12794.1
3353.01	6394.99	8098.99	12662	12795
3353.01	6406.99	8098.99	12674	12796.1
3354.01	6413.98	8108	12681	12814.1
3358.01	6414.99	8109.01	12689	12863
3358.99	6422.99	8117.01	12693	12867
3361.01	6423.97	8118.99	12701	12923.1
3362.01	6425.98	8128	12702	12923.1
3362.01	6429.98	8144	12708	12932.1
3365.01	6432.98	8153.98	12712	12945.1
3366.01	6432.98	8157.01	12727	12945.1
3366.01	6433.98	8157.01	12764	12946.1
3368	6438.99	8186.99	12770	12946.1
3369.01	6440.98	8194.99	12780	12947.1
3370.01	6440.98	8202.99	12793	12952.1
3370.01	6442.99	8209.99	12793	12997.1
3370.99	6444.98	8218.99	12817	13000.1
3373.01	6463.97	8222.99	12818	13002.1
3377.01	6464.98	8222.99	12853	13011.1
3377.01	6467.97	8238.99	12888	13035.1
3378.99	6467.97	8257.99	12892	13042.1
3378.99	6472.98	8266.99	12904	13046.1
3380	6490.99	8266.99	12916	13047.1
3381.01	6492.98	8268	12921	13053.1
3386.01	6495.97	8281.01	12921	13064.1
3386.01	6498.99	8281.99	12924	13065.1
3388	6501.98	8284	12927	13074.1
3390.01	6502.99	8293.01	12927	13075.1
3390.99	6503.97	8296	12933	13104.1
3393.01	6516.98	8298.99	12933	13108.1
3393.01	6517.98	8301.01	12952	13111.1
3394.99	6530.99	8309.99	12962	13115.1
3394.99	6543.97	8320	12981	13136.1
3398.99	6545.98	8341.01	12981	13137.1
3400	6550.99	8348	12986	13175.1
3400	6555.97	8357.01	12990	13177.1
3402.01	6558.99	8368	12994	13183.1
3404	6560.98	8369.01	13001	13186.1
3405.01	6561.98	8378.99	13006	13188.1
3410.01	6567.97	8384	13011	13193.1
3410.99	6578.99	8385.99	13015	13207.1
3412	6584.98	8389.99	13016	13208.1
3413.01	6585.98	8392	13017	13210.1
3414.99	6585.98	8393.99	13017	13218.1
3416	6588.98	8404	13019	13226.1
3416	6592.98	8410.99	13042	13237.1
3418.99	6601.98	8413.01	13042	13248.1
3418.99	6618.99	8420	13042	13253.1
3418.99	6621.98	8424	13046	13254.1
3425.01	6629.98	8426.99	13054	13257.1
3425.01	6632.98	8433.99	13057	13262.1
3430.01	6633.98	8453.99	13059	13270.1
3432	6640.98	8460	13065	13280.1
3434.01	6641.98	8461.01	13087	13282.1
3434.01	6641.98	8473.01	13093	13283.1
3437.01	6644.98	8473.01	13112	13287.1
3438.01	6644.98	8485.01	13113	13290.1
3438.01	6648.98	8486.99	13118	13318.1
3438.01	6649.98	8502.99	13134	13319.1
3438.99	6653.98	8502.99	13136	13330.1
3440	6654.99	8512	13139	13333.1
3441.01	6655.97	8517.01	13140	13349.1
3442.01	6658.99	8518.99	13150	13355.1
3442.01	6660.98	8529.01	13157	13389.1
3442.99	6663.97	8537.01	13158	13396.1
3444	6664.98	8538.99	13159	13396.1
3444	6675.97	8540	13160	13404.1
3444	6675.97	8542.99	13165	13431.1
3445.01	6675.97	8558.99	13171	13448.1
3446.99	6676.98	8566.99	13175	13449.1
3450.01	6677.98	8566.99	13189	13459.1
3450.99	6677.98	8570.99	13189	13474.1
3456	6679.97	8576	13201	13474.1
3457.01	6681.98	8584	13220	13483.1
3461.01	6699.97	8588	13222	13484.1
3462.99	6703.97	8593.99	13223	13495.1
3464	6706.99	8597.99	13238	13501.1
3465.01	6710.99	8600	13257	13504.1
3465.01	6721.98	8604	13261	13522.1
3466.01	6724.98	8617.01	13262	13524.1
3469.01	6727.97	8625.99	13266	13526.1
3469.01	6736.98	8626.99	13267	13538.1
3470.01	6746.99	8637.99	13267	13552.1
3470.01	6748.98	8642.99	13267	13555.1
3470.99	6751.97	8697.01	13281	13558.1
3474.01	6752.98	8701.01	13283	13571.1
3476	6763.97	8702.99	13287	13572.1
3476	6766.99	8728	13296	13584.1
3480	6767.97	8733.01	13297	13585.1
3482.01	6767.97	8750.99	13302	13590.1
3482.01	6768.98	8758.99	13308	13590.1
3484	6771.97	8761.01	13310	13591.1
3485.01	6773.98	8769.01	13311	13604.1
3485.01	6775.97	8777.99	13322	13610.1
3488	6777.98	8786.99	13326	13634.1
3490.01	6785.98	8793.01	13327	13638.1
3490.01	6786.99	8797.01	13337	13642.1
3494.01	6794.99	8804	13347	13643.1
3494.99	6806.99	8805.01	13348	13649.1
3496	6810.99	8805.99	13353	13656.1
3497.01	6817.98	8809.01	13358	13661.1
3498.01	6818.99	8816	13359	13674.1
3498.01	6826.99	8821.99	13367	13683.1
3502.01	6828.98	8826.99	13368	13687.1
3502.99	6832.98	8832	13370	13695.1
3506.01	6834.99	8853.99	13376	13709.1
3508	6848.98	8861.01	13380	13727.1
3512	6854.99	8870.99	13396	13727.1
3513.01	6855.97	8874.99	13402	13728.1
3516	6856.98	8889.01	13403	13729.1
3518.99	6867.97	8897.99	13410	13733.1
3518.99	6871.97	8905.01	13420	13739.1
3526.01	6872.98	8908	13420	13750.1
3526.01	6875.97	8921.99	13428	13750.1
3526.99	6878.99	8922.99	13432	13752.1
3528	6878.99	8930.99	13454	13761.1
3530.99	6880.98	8933.01	13462	13761.1
3533.01	6880.98	8946.99	13468	13787.1
3533.01	6885.98	8957.99	13473	13789.1
3533.01	6891.97	8961.99	13486	13792.1
3536	6891.97	8964	13489	13827.1
3537.01	6893.98	8969.01	13519	13849.1
3541.01	6895.97	8969.99	13525	13851.1
3542.99	6896.98	8969.99	13528	13857.1
3545.01	6900.98	8970.99	13543	13859.1
3546.01	6905.98	8980	13544	13862.1
3550.01	6913.98	8989.01	13545	13874.1
3550.99	6917.98	8996	13552	13877.1
3552	6918.99	8997.01	13556	13886.1
3554.01	6922.99	8997.01	13558	13901.1
3554.99	6925.98	8998.99	13575	13912.1
3554.99	6927.97	9006.99	13578	13914.1
3556	6931.97	9006.99	13579	13916.1
3558.01	6952.98	9012	13597	13924.1
3562.99	6954.99	9021.01	13598	13928.1
3564	6956.98	9026.99	13603	13940.1
3566.99	6972.98	9032	13611	13946.1
3569.01	6974.99	9036	13613	13953.1
3572	6987.97	9042.99	13620	13955.1
3574.01	6990.99	9052	13625	13976.1
3578.99	7000.98	9061.99	13630	13977.1
3578.99	7003.97	9085.01	13634	13978.1
3581.01	7006.99	9085.99	13649	13981.1
3582.01	7009.98	9086.99	13666	13982.1
3586.99	7009.98	9088	13673	13989.1
3588	7010.99	9089.01	13676	13994.1
3588	7011.97	9097.01	13681	13996.1
3590.99	7014.99	9108	13682	13996.1
3592	7018.99	9109.01	13691	14003.1
3592	7021.98	9122.99	13693	14016.1
3610.99	7022.99	9148	13693	14029.1
3616	7024.98	9149.99	13695	14031.1
3617.01	7029.98	9150.99	13701	14032.1
3618.01	7036.98	9156	13707	14035.1
3618.01	7040.98	9156	13710	14037.1
3618.01	7048.98	9158.99	13710	14039.1
3618.01	7051.97	9168	13713	14041.1
3620	7055.97	9177.99	13714	14050.1
3624	7058.99	9178.99	13718	14050.1
3624	7060.98	9196	13733	14051.1
3625.01	7071.97	9197.01	13740	14057.1
3626.99	7074.99	9201.99	13753	14073.1
3626.99	7080.98	9204	13757	14079.1
3626.99	7081.98	9205.01	13768	14089.1
3628	7082.99	9210.99	13776	14098.1
3630.01	7087.97	9216	13780	14103.1
3630.01	7090.99	9217.99	13784	14117.1
3630.99	7090.99	9217.99	13792	14135.1
3633.01	7091.97	9220	13814	14138.1
3634.01	7093.98	9225.99	13824	14143.1
3637.01	7098.99	9246.99	13837	14147.1
3637.01	7098.99	9252	13842	14158.1
3638.01	7099.97	9264	13857	14161.1
3638.99	7099.97	9264	13858	14164.1
3641.01	7105.98	9265.01	13867	14174.1
3646.99	7106.99	9268	13870	14187.1
3648	7109.98	9269.99	13872	14206.1
3650.01	7114.99	9289.99	13878	14219.1
3652	7121.98	9296	13886	14232.1
3654.01	7124.98	9301.01	13910	14236.1
3658.01	7126.99	9302.99	13914	14239.1
3658.01	7127.97	9305.01	13929	14240.1
3658.99	7128.98	9306.99	13930	14244.1
3658.99	7136.98	9312	13932	14244.1
3661.01	7139.97	9329.01	13933	14245.1
3661.01	7144.98	9333.99	13939	14255.1
3666.01	7146.99	9337.01	13941	14265.1
3666.99	7147.97	9337.99	13944	14283.1
3668	7151.97	9349.01	13946	14287.1
3669.01	7151.97	9353.99	13952	14296.1
3673.01	7153.98	9354.99	13965	14297.1
3678.99	7156.98	9380	13965	14306.1
3678.99	7160.98	9381.99	13966	14308.1
3680	7165.98	9385.99	13969	14316.1
3682.01	7168.98	9405.01	14001	14327.1
3682.99	7168.98	9420	14001	14331.1
3684	7169.98	9421.99	14002	14345.1
3686.99	7182.99	9441.01	14007	14357.1
3696	7190.99	9442.99	14010	14359.1
3697.01	7191.97	9457.01	14010	14360.1
3698.99	7199.97	9457.01	14023	14374.1
3701.01	7206.99	9473.01	14037	14395.1
3704	7208.98	9476	14039	14401.1
3706.01	7221.98	9477.99	14040	14416.1
3706.99	7234.99	9484	14043	14428.1
3708	7246.99	9497.01	14045	14433.1
3708	7249.98	9497.99	14055	14444.1
3709.01	7255.97	9506.99	14064	14452.1
3709.01	7255.97	9517.99	14070	14456.1
3709.01	7256.98	9538.99	14074	14465.1
3709.01	7256.98	9544	14076	14476.1
3713.01	7270.99	9554.99	14081	14477.1
3714.99	7281.98	9556	14082	14486.1
3718.99	7281.98	9558.99	14083	14486.1
3722.01	7284.98	9561.99	14085	14494.1
3724	7287.97	9572	14097	14499.1
3725.01	7290.99	9581.01	14099	14525.1
3725.01	7294.99	9582.99	14107	14539.1
3725.01	7295.97	9585.01	14108	14542.1
3726.01	7296.98	9589.99	14112	14545.1
3726.99	7297.98	9592	14116	14548.1
3726.99	7300.98	9605.01	14121	14557.1
3728	7305.98	9608	14123	14559.1
3732	7305.98	9609.99	14131	14567.1
3734.99	7306.99	9609.99	14135	14569.1
3740	7308.98	9612	14140	14581.1
3741.01	7310.99	9613.99	14144	14592.1
3742.01	7310.99	9616	14151	14595.1
3748	7314.99	9617.01	14158	14602.1
3749.01	7315.97	9634.99	14159	14608.1
3750.99	7316.98	9640	14171	14608.1
3753.01	7318.99	9641.01	14177	14611.1
3753.01	7318.99	9644	14186	14616.1
3754.99	7319.97	9649.99	14189	14630.1
3756	7319.97	9657.99	14197	14635.1
3758.99	7324.98	9658.99	14197	14637.1
3762.01	7324.98	9661.01	14205	14646.1
3769.01	7326.99	9664	14207	14647.1
3769.01	7326.99	9685.99	14211	14651.1
3770.99	7327.97	9688	14212	14652.1
3772	7329.98	9689.01	14221	14653.1
3773.01	7330.99	9692	14224	14661.1
3773.01	7332.98	9694.99	14226	14669.1
3773.01	7334.99	9697.01	14242	14672.1
3774.99	7346.99	9701.01	14245	14677.1
3774.99	7352.98	9705.99	14254	14688.1
3778.01	7353.98	9714.99	14262	14688.1
3778.01	7365.98	9724	14267	14696.1
3785.01	7365.98	9730.99	14279	14705.1
3786.01	7369.98	9733.99	14281	14717.1
3786.99	7369.98	9740	14281	14718.1
3789.01	7377.98	9741.01	14283	14732.1
3790.99	7377.98	9741.99	14287	14733.1
3792	7378.99	9748	14289	14741.1
3792	7389.98	9749.01	14312	14744.1
3793.01	7391.97	9756	14317	14754.1
3796	7391.97	9760	14329	14782.1
3798.01	7393.98	9761.01	14329	14783.1
3798.01	7393.98	9773.01	14330	14784.1
3798.01	7394.99	9773.99	14331	14793.1
3801.01	7397.98	9776	14337	14804.1
3802.01	7399.97	9786.99	14341	14808.1
3802.99	7404.98	9793.99	14347	14815.1
3809.01	7406.99	9797.01	14357	14816.1
3810.99	7409.98	9801.99	14357	14818.1
3814.99	7415.97	9816	14373	14821.1
3816	7415.97	9818.99	14383	14823.1
3822.01	7422.99	9820	14389	14826.1
3824	7424.98	9824	14389	14827.1
3825.01	7428.98	9830.99	14395	14835.1
3826.99	7429.98	9837.01	14413	14848.1
3826.99	7429.98	9845.01	14416	14856.1
3828	7430.99	9845.99	14435	14874.1
3830.99	7434.99	9853.99	14438	14874.1
3833.01	7434.99	9853.99	14440	14876.1
3834.01	7438.99	9853.99	14440	14883.1
3834.99	7439.97	9864	14448	14890.1
3838.99	7441.98	9869.01	14452	14892.1
3840	7449.98	9873.01	14453	14892.1
3842.01	7451.97	9878.99	14461	14894.1
3842.01	7460.98	9881.01	14463	14897.1
3842.01	7461.98	9886.99	14480	14902.1
3845.01	7462.99	9897.99	14495	14903.1
3846.01	7465.98	9901.99	14500	14904.1
3849.01	7466.99	9905.99	14508	14921.1
3857.01	7470.99	9909.01	14510	14927.1
3858.01	7470.99	9909.99	14510	14929.1
3861.01	7471.97	9914.99	14520	14944.1
3861.01	7473.98	9916	14524	14952.1
3862.01	7475.97	9917.01	14541	14957.1
3864	7484.98	9917.99	14554	14959.1
3866.99	7485.98	9917.99	14555	14966.1
3869.01	7486.99	9925.01	14557	14971.1
3869.01	7488.98	9929.01	14569	14972.1
3869.01	7488.98	9933.99	14570	14975.1
3876	7488.98	9942.99	14573	14983.1
3878.99	7491.97	9945.01	14584	14991.1
3878.99	7491.97	9950.99	14587	14999.1
3880	7497.98	9950.99	14588	15006.1
3881.01	7499.97	9954.99	14590	15030.1
3882.01	7499.97	9958.99	14592	15041.1
3885.01	7499.97	9964	14593	15052.1
3886.01	7500.98	9973.01	14596	15054.1
3886.01	7505.98	9977.99	14600	15063.1
3888	7512.98	9978.99	14606	15066.1
3890.99	7512.98	9981.01	14607	15071.1
3892	7512.98	9998.99	14608	15071.1
3894.99	7516.98	9998.99	14621	15081.1
3896	7518.99	9998.99	14622	15087.1
3897.01	7520.98	10001	14630	15090.1
3898.99	7523.97	10001	14633	15092.1
3902.01	7528.98	10006	14634	15096.1
3902.99	7529.98	10007	14642	15106.1
3906.01	7530.99	10010	14647	15107.1
3906.99	7538.99	10025	14648	15122.1
3906.99	7542.99	10028	14655	15125.1
3908	7548.98	10035	14657	15133.1
3908	7554.99	10038	14667	15143.1
3909.01	7554.99	10042	14667	15149.1
3910.99	7556.98	10049	14677	15155.1
3910.99	7558.99	10052	14684	15164.1
3910.99	7562.99	10055	14684	15167.1
3913.01	7564.98	10055	14688	15168.1
3916	7568.98	10056	14698	15170.1
3916	7571.97	10058	14712	15173.1
3917.01	7581.98	10060	14725	15174.1
3917.01	7587.97	10070	14727	15178.1
3918.01	7589.98	10078	14735	15180.1
3921.01	7589.98	10081	14737	15181.1
3926.01	7591.97	10083	14741	15182.1
3926.99	7593.98	10085	14744	15185.1
3928	7596.98	10085	14750	15186.1
3929.01	7597.98	10090	14761	15192.1
3929.01	7601.98	10104	14767	15192.1
3930.01	7606.99	10106	14772	15192.1
3933.01	7613.98	10113	14774	15194.1
3934.01	7613.98	10125	14787	15199.1
3934.01	7614.99	10139	14792	15201.1
3934.99	7615.97	10139	14794	15204.1
3936	7615.97	10144	14795	15205.1
3937.01	7623.97	10153	14803	15223.1
3938.01	7628.98	10157	14804	15229.1
3938.99	7633.98	10164	14809	15246.1
3938.99	7634.99	10165	14809	15255.1
3940	7637.98	10167	14814	15258.1
3942.99	7638.99	10175	14819	15261.1
3945.01	7640.98	10186	14821	15272.1
3945.01	7641.98	10188	14834	15272.1
3946.01	7642.99	10203	14834	15277.1
3950.99	7647.97	10204	14838	15293.1
3953.01	7648.98	10223	14890	15294.1
3953.01	7652.98	10223	14895	15306.1
3953.01	7652.98	10224	14900	15324.1
3954.01	7654.99	10226	14920	15331.1
3954.01	7657.98	10226	14920	15334.1
3956	7665.98	10231	14921	15334.1
3956	7666.99	10233	14922	15335.1
3958.99	7667.97	10239	14928	15342.1
3958.99	7668.98	10241	14931	15352.1
3958.99	7669.98	10245	14932	15374.1
3961.01	7673.98	10253	14944	15377.1
3961.01	7677.98	10256	14953	15380.1
3961.01	7678.99	10259	14960	15388.1
3961.01	7680.98	10260	14962	15388.1
3965.01	7685.98	10265	14967	15397.1
3965.01	7686.99	10273	14968	15416.1
3966.01	7690.99	10276	14978	15417.1
3969.01	7691.97	10277	14982	15427.1
3969.01	7692.98	10286	14984	15436.1
3969.01	7692.98	10287	14989	15439.1
3969.01	7695.97	10290	14995	15447.1
3972	7705.98	10297	15008	15472.1
3973.01	7707.97	10304	15010	15480.1
3974.01	7708.98	10306	15019	15504.1
3974.99	7711.97	10318	15028	15504.1
3980	7712.98	10319	15040	15511.1
3982.01	7721.98	10319	15046	15516.1
3982.01	7726.99	10329	15050	15517.1
3982.99	7726.99	10335	15055	15526.1
3984	7728.98	10337	15056	15531.1
3986.99	7734.99	10341	15057	15540.1
3988	7734.99	10345	15057	15544.1
3990.99	7735.97	10348	15062	15550.1
3992	7741.98	10349	15073	15567.1
3992	7744.98	10350	15076	15571.1
3993.01	7745.98	10355	15087	15577.1
3993.01	7746.99	10361	15088	15578.1
3997.01	7748.98	10364	15092	15583.1
4001.01	7751.97	10373	15094	15590.1
4002.01	7753.98	10374	15095	15591.1
4002.99	7754.99	10382	15098	15605.1
4002.99	7757.98	10384	15109	15627.1
4006.99	7757.98	10385	15112	15638.1
4008	7760.98	10385	15117	15646.1
4013.01	7760.98	10388	15118	15653.1
4014.01	7770.99	10389	15127	15672.1
4018.99	7775.97	10389	15127	15676.1
4020	7788.98	10392	15137	15684.1
4022.01	7790.99	10407	15142	15684.1
4024	7791.97	10408	15148	15689.1
4026.99	7794.99	10417	15151	15696.1
4030.01	7796.98	10427	15157	15698.1
4030.99	7797.98	10429	15160	15702.1
4030.99	7803.97	10435	15160	15707.1
4034.01	7803.97	10443	15161	15748.1
4034.01	7808.98	10449	15162	15758.1
4034.99	7808.98	10458	15162	15765.1
4034.99	7809.98	10471	15171	15768.1
4036	7812.98	10474	15173	15787.1
4036	7819.97	10482	15173	15791.1
4038.01	7820.98	10483	15174	15804.1
4042.99	7820.98	10483	15174	15812.1
4045.01	7821.98	10489	15174	15813.1
4046.01	7822.99	10495	15178	15824.1
4046.99	7825.98	10502	15191	15829.1
4049.01	7827.97	10503	15194	15830.1
4050.01	7829.98	10522	15194	15831.1
4050.01	7832.98	10531	15199	15835.1
4054.99	7834.99	10534	15200	15847.1
4056	7836.98	10542	15204	15849.1
4058.99	7838.99	10544	15209	15852.1
4060	7845.98	10553	15212	15881.1
4060	7847.97	10558	15214	15883.1
4062.01	7856.98	10576	15234	15883.1
4066.01	7862.99	10581	15235	15888.1
4068	7870.99	10586	15240	15892.1
4068	7871.97	10598	15240	15898.1
4070.99	7877.98	10601	15257	15899.1
4070.99	7880.98	10601	15258	15899.1
4070.99	7880.98	10611	15261	15901.1
4072	7881.98	10613	15261	15906.1
4073.01	7883.97	10616	15264	15943.1
4077.01	7891.97	10637	15269	15956.1
4078.99	7896.98	10638	15271	15960.1
4081.01	7907.97	10642	15295	15970.1
4081.01	7908.98	10651	15300	15972.1
4082.99	7910.99	10652	15305	15979.1
4086.01	7911.97	10653	15306	15986.1
4086.99	7916.98	10659	15314	15991.1
4090.99	7916.98	10665	15315	15992.1
4093.01	7932.98	10666	15327	16008.1
4094.99	7934.99	10668	15330	16009.1
4094.99	7935.97	10670	15331	16010.1
4098.02	7941.98	10670	15337	16016.1
4110.99	7941.98	10678	15341	16025.1
4112	7950.99	10687	15346	16027.1
4112	7956.98	10691	15347	16035.1
4112	7956.98	10693	15348	16046.1
4113.01	7956.98	10694	15352	16056.1
4113.01	7957.98	10703	15363	16059.1
4122.99	7958.99	10703	15363	16062.1
4126.99	7963.97	10711	15370	16093.1
4129.01	7964.98	10721	15371	16098.1
4129.01	7968.98	10724	15381	16101.1
4130.02	7970.99	10724	15382	16105.1
4136	7976.98	10726	15391	16106.1
4144	7985.98	10727	15403	16107.1
4146.02	7993.98	10732	15409	16109.1
4146.99	7996.98	10738	15411	16110.1
4148	7997.98	10738	15415	16124.1
4156	7997.98	10739	15415	16129.1
4157.01	8000.98	10744	15415	16132.1
4162.02	8000.98	10750	15416	16134.1
4162.02	8001.98	10754	15422	16138.1
4164	8002.99	10756	15423	16142.1
4164	8007.97	10758	15423	16148.1
4165.01	8007.97	10767	15432	16150.1
4166.99	8011.97	10767	15442	16156.1
4169.01	8014.99	10768	15461	16169.1
4169.01	8024.98	10774	15462	16169.1
4170.02	8026.99	10778	15471	16170.1
4170.99	8028.98	10779	15477	16175.1
4172	8029.98	10815	15479	16180.1
4178.02	8030.99	10816	15482	16182.1
4178.99	8031.97	10817	15488	16184.1
4178.99	8033.98	10830	15489	16193.1
4180	8039.97	10846	15505	16196.1
4180	8044.98	10850	15506	16202.1
4182.02	8049.98	10851	15512	16212.1
4182.99	8050.99	10851	15513	16215.1
4184	8057.98	10859	15513	16219.1
4185.01	8060.98	10860	15514	16226.1
4189.01	8063.97	10860	15529	16240.1
4190.99	8063.97	10860	15530	16243.1
4196	8071.97	10861	15537	16246.1
4197.01	8071.97	10863	15546	16248.1
4198.99	8077.98	10865	15561	16259.1
4201.01	8084.98	10877	15569	16262.1
4202.02	8084.98	10885	15571	16268.1
4202.99	8084.98	10887	15586	16268.1
4202.99	8094.99	10892	15592	16290.1
4204	8094.99	10902	15598	16291.1
4205.01	8097.98	10903	15601	16296.1
4206.02	8104.98	10910	15603	16297.1
4208	8110.99	10916	15623	16297.1
4210.02	8111.97	10916	15625	16302.1
4212	8112.98	10918	15628	16309.1
4212	8112.98	10919	15635	16311.1
4214.02	8116.98	10931	15645	16315.1
4214.02	8116.98	10937	15657	16325.1
4222.02	8119.97	10939	15658	16327.1
4222.02	8121.98	10944	15659	16335.1
4222.02	8121.98	10947	15660	16343.1
4222.99	8133.98	10947	15666	16344.1
4222.99	8140.98	10949	15670	16344.1
4224	8150.99	10951	15672	16348.1
4225.01	8156.98	10953	15685	16349.1
4226.02	8157.98	10955	15688	16355.1
4229.01	8158.99	10969	15700	16386.1
4229.01	8166.99	10971	15709	16387.1
4230.02	8168.98	10975	15723	16424.1
4236	8168.98	10980	15732	16435.1
4237.01	8170.99	10984	15733	16436.1
4237.01	8172.98	10991	15737	16437.1
4246.99	8172.98	10992	15745	16441.1
4246.99	8187.97	10998	15752	16443.1
4248	8189.98	11004	15754	16446.1
4250.99	8192.98	11005	15756	16451.1
4252	8193.99	11008	15764	16461.1
4253.01	8194.99	11011	15770	16468.1
4253.01	8198.99	11015	15776	16471.1
4254.02	8209.99	11028	15794	16474.1
4254.02	8210.99	11036	15803	16495.1
4254.99	8215.97	11037	15806	16497.1
4256	8218.99	11051	15816	16500.1
4258.02	8219.97	11055	15820	16507.1
4260	8224.98	11067	15821	16512.1
4260	8232.98	11068	15831	16522.1
4268	8232.98	11070	15837	16540.1
4268	8234.99	11076	15839	16550.1
4270.02	8245.99	11079	15839	16552.1
4270.02	8247.97	11079	15843	16553.1
4270.99	8249.99	11080	15847	16557.1
4270.99	8249.99	11083	15851	16558.1
4270.99	8252.98	11087	15860	16560.1
4272	8257.99	11088	15862	16571.1
4272	8258.99	11089	15870	16572.1
4274.99	8262.99	11091	15884	16572.1
4276	8264.98	11094	15888	16577.1
4277.01	8264.98	11094	15889	16578.1
4278.02	8266.99	11098	15892	16587.1
4280	8277.99	11113	15895	16593.1
4282.02	8284.98	11122	15906	16603.1
4282.99	8290.99	11130	15906	16604.1
4282.99	8293.99	11131	15907	16616.1
4285.01	8294.99	11133	15907	16618.1
4286.99	8299.97	11138	15926	16625.1
4290.02	8300.98	11139	15931	16631.1
4290.02	8301.99	11144	15932	16631.1
4292	8307.97	11144	15937	16637.1
4294.02	8308.98	11145	15952	16655.1
4296	8311.97	11145	15954	16657.1
4296	8312.98	11148	15955	16660.1
4296	8315.97	11149	15969	16667.1
4296	8315.97	11155	15971	16676.1
4298.02	8328.98	11158	15971	16683.1
4298.02	8328.98	11161	15974	16694.1
4301.01	8330.99	11162	15975	16695.1
4301.01	8336.98	11167	15980	16696.1
4302.99	8337.99	11178	15981	16697.1
4306.02	8346.99	11179	15985	16699.1
4306.02	8346.99	11182	15986	16704.1
4309.01	8347.97	11184	15987	16713.1
4310.02	8348.98	11185	15989	16718.1
4310.99	8354.99	11186	15990	16720.1
4310.99	8358.99	11187	15994	16721.1
4317.01	8360.98	11189	15996	16723.1
4318.99	8366.99	11190	16006	16724.1
4321.01	8369.99	11190	16009	16724.1
4322.02	8371.97	11193	16009	16727.1
4322.99	8372.98	11196	16013	16741.1
4325.01	8375.97	11202	16024	16741.1
4326.02	8377.99	11208	16036	16746.1
4329.01	8387.97	11212	16037	16749.1
4334.02	8390.99	11222	16047	16751.1
4334.99	8394.99	11226	16049	16755.1
4334.99	8395.97	11230	16059	16755.1
4334.99	8397.99	11231	16087	16759.1
4336	8401.99	11237	16113	16767.1
4337.01	8418.99	11237	16119	16775.1
4337.01	8429.99	11238	16127	16775.1
4338.02	8437.99	11251	16127	16783.1
4342.02	8442.99	11255	16135	16785.1
4342.99	8443.97	11258	16137	16789.1
4346.02	8451.97	11259	16139	16799.1
4350.02	8456.98	11262	16144	16800.1
4352	8460.98	11263	16149	16802.1
4354.02	8462.99	11264	16165	16806.1
4354.99	8466.99	11267	16169	16808.1
4354.99	8470.99	11272	16175	16808.1
4364	8472.98	11274	16175	16811.1
4364	8474.99	11278	16176	16812.1
4366.99	8475.97	11279	16194	16814.1
4366.99	8478.99	11283	16194	16825.1
4368	8479.97	11290	16199	16837.1
4368	8481.99	11291	16201	16837.1
4370.02	8481.99	11292	16202	16845.1
4370.99	8482.99	11293	16204	16846.1
4377.01	8483.97	11302	16207	16848.1
4377.01	8485.99	11313	16215	16849.1
4377.01	8490.99	11316	16215	16851.1
4378.99	8494.99	11326	16223	16854.1
4380	8495.97	11333	16224	16855.1
4382.02	8499.97	11333	16238	16869.1
4382.99	8507.97	11333	16238	16870.1
4385.01	8511.97	11335	16242	16872.1
4386.99	8516.98	11339	16246	16876.1
4392	8517.99	11345	16250	16885.1
4392	8517.99	11346	16250	16888.1
4396	8519.97	11354	16257	16894.1
4397.01	8519.97	11354	16276	16897.1
4398.02	8520.98	11356	16280	16913.1
4398.02	8521.99	11358	16288	16913.1
4398.02	8523.97	11362	16292	16918.1
4398.99	8541.99	11369	16294	16918.1
4402.02	8545.99	11373	16299	16927.1
4402.02	8547.97	11374	16308	16934.1
4402.02	8549.99	11379	16310	16941.1
4404	8549.99	11382	16320	16945.1
4409.01	8549.99	11384	16326	16947.1
4409.01	8550.99	11388	16329	16950.1
4409.01	8559.97	11394	16334	16952.1
4410.02	8561.99	11398	16335	16954.1
4417.01	8562.99	11399	16336	16954.1
4417.01	8564.98	11402	16348	16955.1
4418.02	8572.98	11408	16348	16961.1
4420	8572.98	11427	16348	16964.1
4422.99	8573.99	11428	16350	16976.1
4422.99	8575.97	11434	16350	16977.1
4425.01	8582.99	11437	16353	16978.1
4425.01	8583.97	11439	16354	16982.1
4426.02	8584.98	11439	16359	16989.1
4426.02	8585.99	11444	16361	16992.1
4430.99	8590.99	11444	16365	17010.1
4434.02	8593.99	11446	16368	17019.1
4434.99	8595.97	11452	16369	17026.1
4436	8611.97	11454	16371	17039.1
4437.01	8612.98	11461	16372	17052.1
4438.02	8613.99	11462	16379	17058.1
4438.99	8613.99	11473	16383	17060.1
4440	8618.99	11481	16391	17070.1
4440	8618.99	11488	16393	17079.1
4440	8620.98	11501	16406	17080.1
4446.02	8624.98	11505	16410	17081.1
4450.02	8624.98	11511	16412	17082.1
4450.99	8624.98	11512	16414	17083.1
4450.99	8624.98	11512	16418	17084.1
4452	8627.97	11512	16428	17084.1
4452	8627.97	11518	16432	17086.1
4452	8629.99	11520	16433	17086.1
4452	8631.97	11528	16436	17103.1
4454.02	8648.98	11542	16443	17107.1
4454.99	8656.98	11542	16444	17108.1
4457.01	8663.97	11549	16445	17112.1
4462.02	8671.97	11557	16452	17113.1
4462.02	8674.99	11559	16454	17120.1
4462.99	8676.98	11562	16456	17127.1
4462.99	8679.97	11569	16474	17129.1
4466.02	8679.97	11582	16489	17130.1
4466.99	8680.98	11584	16489	17131.1
4468	8684.98	11587	16490	17139.1
4469.01	8701.99	11590	16493	17139.1
4469.01	8711.97	11594	16502	17143.1
4469.01	8719.97	11605	16506	17145.1
4469.01	8723.97	11606	16510	17146.1
4470.02	8729.99	11616	16516	17152.1
4470.99	8730.99	11619	16524	17157.1
4470.99	8732.98	11628	16530	17169.1
[truncated: 1,800 more rows]

## Sheet: soma size of lumbar MMC
soma size of lumbar MMC (μm3)
P1	P7	P14	P28	P56
513.001	650.999	652.999	732	378.003
636	776.999	740.996	1395	551.001
669.001	934.999	802.996	1936	1088.01
694	954	927.997	2149	1216.01
741.001	1051	1095	2161	1379.01
744	1054	1115	2173	1390.01
786	1132	1285	2380	1494.01
805.001	1150	1367.99	2420	1550.01
948	1159	1396.99	2421	1710.01
998	1211	1604.99	2499	1801.01
1015	1266	1786.99	2621	1950.01
1028	1271	1807.99	2708	2029.01
1032	1341	1856.99	2757	2055.01
1039	1349	1937.99	2759	2081.01
1040	1366	1970.99	2761	2119.01
1066	1410	2040.99	2943	2144.01
1085	1424	2073.99	2970.99	2199.01
1086	1452	2285.99	2977.99	2286.01
1087	1454	2553.99	3006.99	2432.01
1104	1490	2625.99	3066.99	2464.01
1137	1513	2635.99	3077.01	2489.01
1143	1514	2643.99	3080	2500.01
1146	1542	2651.99	3233.99	2541.01
1155	1589	2811.99	3293.99	2599.01
1162	1628	2940.99	3333.99	2693.01
1165	1684	3002.99	3337.01	2707.01
1172	1690	3054.99	3348	2758.01
1203	1696	3060.98	3365.01	2784.01
1218	1726	3188.98	3430.99	2834.01
1224	1780	3220	3453.01	2889.01
1241	1802	3248	3461.99	2889.01
1247	1809	3334.99	3468	2906.01
1253	1898	3389.99	3468	2953.01
1268	1952	3398.99	3470.99	2989.01
1271	1960	3516.98	3502.99	2992
1276	1964	3524.98	3553.01	3054.01
1279	2042	3529.99	3557.99	3074.01
1286	2055	3550.99	3609.01	3234.01
1292	2251	3589.99	3661.01	3236.03
1306	2272	3875.97	3710.99	3240.03
1315	2293	3926.99	3725.01	3251.02
1322	2297	3948.98	3749.99	3328.03
1345	2298	3991.97	3877.99	3480.03
1347	2305	4069.99	3881.01	3510.01
1391	2343	4095.97	3882.99	3608.03
1394	2358	4137.98	3889.01	3617.01
1409	2371	4217.98	3893.01	3626.01
1426	2390	4324.98	3905.01	3636.03
1427	2396	4332.98	3921.01	3641.01
1450	2430	4380.98	3948	3752.03
1459	2439	4393.98	3965.01	3785.01
1471	2450	4520.98	3972	3804.03
1475	2452	4540.98	4016	3823.02
1477	2488	4636.98	4020	3828.03
1479	2520	4659.97	4029.01	3837.01
1482	2525	4670.99	4032	3886.01
1495	2525	4682.99	4048	3889.01
1502	2564	4696.98	4048	3930.01
1508	2579	4797.98	4077.01	3986.01
1514	2586	4883.97	4080	3997.01
1517	2612	4901.98	4085.01	4023.02
1543	2624	5069.98	4126.99	4043.02
1554	2642	5165.98	4129.98	4054.01
1560	2651	5172.98	4161.98	4063.02
1566	2657	5182.96	4165.98	4068.03
1576	2698	5299.97	4201.98	4126.02
1576	2722	5424.98	4261.98	4131.02
1580	2726	5486.96	4305.01	4135.02
1584	2734	5565.98	4336	4139.02
1586	2741	5604.98	4349.98	4297.01
1591	2752	5680.98	4372	4316.03
1595	2773	5751.97	4380	4384.03
1617	2782	5759.97	4420	4440.03
1621	2793	6032.98	4462.99	4462.02
1632	2810	6033.98	4465.98	4498.02
1690	2891	6054.96	4466.99	4499.02
1691	2908	6165.98	4476	4505.01
1695	2927	6210.96	4481.01	4528.03
1726	2931	6302.96	4481.98	4540.03
1728	2943	6351.97	4509.01	4614.02
1731	2959	6356.98	4560	4652.03
1734	2981.99	6440.98	4589.98	4696.03
1735	3012	6471.97	4597.98	4716.03
1749	3080	6505.98	4598.99	4723.02
1751	3094.99	6720.98	4613.01	4732.03
1755	3174.99	6736.98	4744	4747.02
1759	3212	6745.98	4745.98	4765.04
1761	3253.01	6831.97	4808	4822.02
1763	3281.99	6853.96	4852	4895.02
1772	3285.99	6876.98	4893.01	4899.02
1814	3369.01	6938.96	4898.99	4949.04
1815	3408	6971.97	4932	4953.04
1825	3416	7028.98	4933.01	4965.04
1835	3462.99	7035.97	4993.98	4967.02
1841	3465.99	7036.98	5064	4973.04
1854	3485.01	7127.97	5073.98	5005.04
1872	3521.01	7177.96	5089.01	5028.03
1874	3533.99	7227.97	5089.01	5032.03
1874	3596	7261.96	5102.99	5067.02
1879	3600	7267.97	5165.98	5070.02
1880	3605.01	7343.97	5284	5075.02
1892	3608	7374.96	5306.99	5090.02
1895	3613.01	7578.96	5308	5174.02
1895	3634.99	7693.96	5316	5175.02
1918	3634.99	7718.96	5349.98	5177.04
1920	3666.99	7773.96	5362.99	5232.03
1922	3697.99	7856.98	5404	5273.04
1942	3844	7966.96	5417.98	5277.04
1961	3886.99	7999.97	5421.98	5336.03
1979	3916	8000.98	5532	5336.03
2004	3925.01	8002.96	5537.98	5342.02
2005	3925.99	8038.96	5541.98	5352.03
2011	3960	8134.96	5549.98	5398.02
2013	3969.01	8190.96	5609.98	5427.02
2014	3978.99	8299.97	5678.99	5463.02
2017	4001.99	8300.98	5704	5471.02
2063	4032	8303.97	5777.01	5472.03
2071	4041.99	8325.96	5813.98	5474.02
2072	4052	8362.96	5849.01	5503.02
2077	4068	8382.96	5853.98	5559.02
2097	4101.01	8442.96	5861.01	5592.03
2099	4112	8573.96	5882.99	5597.04
2106	4148	8575.97	5889.01	5621.04
2124	4153.98	8580.95	5989.01	5629.04
2124	4178.99	8641.96	6013.01	5642.02
2133	4181.01	8647.97	6041.98	5684.03
2133	4193.01	8672.95	6077.98	5700.03
2139	4197.98	8693.96	6121.98	5713.04
2143	4217.98	8760.95	6129.98	5720.03
2151	4225.98	8770.96	6249.98	5764.03
2163	4252	8779.97	6297.98	5784.03
2165	4341.01	8893.96	6321.98	5811.02
2234	4352	8916.95	6345.98	5813.04
2234	4354.99	8946.96	6369.01	5908.03
2247	4385.01	8987.97	6534.99	5910.02
2257	4405.01	9060.95	6568	5936.03
2259	4509.01	9082.96	6578.99	5943.02
2270	4596	9111.97	6636	6009.04
2278	4645.98	9146.96	6646.99	6043.02
2284	4682.99	9150.96	6681.01	6060.03
2288	4748	9169.96	6722.99	6112.03
2293	4752	9175.97	6845.01	6124.03
2299	4766.99	9183.97	6926.99	6148.03
2321	4849.01	9226.96	6934.99	6154.04
2326	4865.98	9241.96	6944	6190.04
2363	4876	9244.95	7044	6192.03
2369	4908	9250.96	7145.98	6257.04
2402	5001.98	9263.97	7232	6269.04
2410	5025.98	9315.97	7237.01	6278.04
2411	5028	9333.96	7253.01	6279.02
2422	5033.01	9405.96	7253.01	6337.04
2423	5077.98	9461.96	7530.99	6340.03
2428	5097.01	9514.96	7673.01	6345.04
2437	5108	9523.97	7693.01	6377.04
2444	5120	9567.97	7698.99	6385.04
2453	5126.99	9568.95	7717.01	6545.04
2458	5237.98	9569.96	7744	6587.02
2468	5246.99	9580.95	7754.99	6595.02
2470	5249.98	9600.95	7769.98	6645.04
2521	5273.01	9608.95	7806.99	6650.04
2526	5281.98	9633.96	7837.01	6665.04
2534	5341.98	9647.97	7880	6700.03
2546	5421.01	9670.96	7937.01	6818.04
2549	5466.99	9723.97	7966.99	6829.04
2553	5561.98	9781.96	8066.99	6858.04
2555	5564	9796.95	8069.98	6861.04
2565	5568	9807.97	8162.99	6895.02
2572	5576	9882.96	8185.01	6933.04
2576	5577.01	9898.96	8190.99	6990.04
2579	5577.01	9918.96	8245.01	6998.04
2597	5585.01	9926.96	8249.99	7122.04
2618	5606.99	9927.97	8561.99	7208.03
2624	5614.99	9954.96	8612	7262.04
2647	5653.01	9993.96	8614.99	7371.02
2662	5686.99	10031	8785.99	7500.03
2667	5700	10118	8805.01	7546.04
2681	5725.98	10125	9036	7579.02
2687	5758.99	10213	9045.99	7655.05
2691	5816	10267	9188	7709.04
2696	5818.99	10299.9	9206.99	7778.04
2709	5825.98	10319	9284	7862.04
2711	5922.99	10338	9381.99	7899.05
2725	5937.01	10363.9	9473.01	7911.05
2727	5949.01	10409	9518.99	7924.03
2735	6004	10433	9601.01	7980.03
2739	6005.01	10491.9	9609.01	8097.04
2740	6013.98	10518	9621.01	8176.03
2745	6153.01	10535.9	9629.01	8201.04
2760	6157.01	10546	9716	8265.04
2763	6157.98	10589	9777.99	8327.05
2766	6158.99	10607	9828	8408.03
2777	6160	10649	9950.99	8446.04
2777	6213.98	10649	9972	8477.04
2796	6220	10662	9990.99	8502.04
2815	6229.01	10734	10020	8524.03
2827	6229.98	10767.9	10057	8628.03
2836	6237.98	10779	10083	8758.04
2842	6273.01	10787.9	10162	8879.05
2845	6361.01	10838	10272	9011.05
2849	6378.99	10854	10337	9065.04
2852	6460	10859	10390	9145.04
2877	6484	10925	10468	9146.04
2883	6581.01	10973	10480	9149.04
2900	6617.98	11043	10569	9283.05
2911	6621.01	11095.9	10623	9355.05
2918	6685.98	11129	10688	9401.04
2926	6694.99	11135.9	10725	9406.04
2934	6749.01	11174	10754	9821.04
2940	6770.99	11178	10773	9834.04
2942	6809.01	11263	10809	9845.04
2944	6810.99	11323.9	10825	9878.04
2946	6849.01	11399	10833	9975.05
2957	6869.98	11409	10834	9983.05
2972	6918.99	11457	10837	9992.06
2980	6953.98	11459.9	10847	10057
2982.01	6961.98	11479.9	10857	10105
2988	7012	11499	10874	10167
2989.01	7013.98	11507	10890	10219
2989.01	7030.99	11515	10904	10220.1
3004	7045.01	11533	10909	10223
3008	7125.98	11543.9	10951	10272.1
3056	7181.01	11563.9	10986	10286
3065.01	7226.99	11601	11000	10391
3084	7238.99	11650	11003	10591
3098.99	7366.99	11679.9	11007	10665
3105.01	7366.99	11706	11038	10684.1
3114.99	7421.98	11719	11042	10715
3122.99	7518.99	11745	11045	10821.1
3141.01	7529.98	11753	11058	10827
3156	7554.99	11839.9	11085	10879
3162.01	7598.99	11881	11143	10948.1
3174.01	7626.99	11883.9	11180	11043
3186.01	7656	11887.9	11264	11063
3190.01	7668	11905	11298	11068.1
3206.01	7697.01	11914.9	11300	11084.1
3212	7713.98	11954	11320	11101.1
3214.99	7753.98	11962.9	11347	11127
3224	7845.01	11963.9	11465	11282
3226.99	7856	11998.9	11491	11289.1
3248	7922.99	12010.9	11505	11358
3266.01	7985.01	12058	11559	11502
3266.99	8049.01	12094	11746	11563
3269.01	8054.99	12130.9	11748	11609.1
3274.99	8066.99	12137	11828	11615
3292	8072	12165	11834	11616.1
3292	8109.01	12181	11841	11659
3293.01	8184	12211.9	11867	11693.1
3298.01	8198.99	12238	11927	11744.1
3308	8213.01	12249	11953	11813.1
3314.01	8214.99	12269	11953	11945.1
3324	8332	12366.9	12010	11945.1
3332	8341.99	12414	12016	11965.1
3366.01	8405.01	12418	12019	11976.1
3382.99	8410.99	12438	12053	11999
3418.01	8433.99	12451.9	12089	12021.1
3420	8474.99	12506.9	12145	12046
3426.01	8525.99	12514.9	12157	12090
3429.01	8565.01	12529	12197	12186
3432	8641.99	12558	12224	12193.1
3433.01	8689.01	12566.9	12242	12194
3438.01	8725.99	12574.9	12250	12205.1
3450.99	8746.99	12661	12302	12269.1
3470.01	8769.99	12806	12305	12333.1
3474.01	8817.01	12814.9	12378	12379
3478.01	8854.99	12885	12446	12384.1
3489.01	8862.99	12970.9	12512	12385.1
3518.01	8877.99	13014.9	12614	12391
3529.01	8916	13022.9	12616	12404.1
3545.01	8946.99	13033	12716	12408.1
3557.01	8981.01	13057	12764	12436.1
3558.01	9001.01	13103.9	12827	12475
3558.99	9069.99	13139.9	12841	12509.1
3564	9126.99	13150	12917	12516.1
3590.99	9149.99	13155.9	12927	12522.1
3621.01	9152	13173	12980	12524.1
3630.99	9162.99	13242.9	13005	12602.1
3633.01	9225.99	13246	13038	12641.1
3662.99	9298.99	13246.9	13108	12664.1
3666.01	9305.99	13327.9	13141	12776.1
3682.99	9310.99	13363.9	13150	12800.1
3694.01	9484	13374.9	13301	12805.1
3700	9520	13407.9	13304	12981.1
3709.01	9566.99	13414	13372	13022.1
3709.01	9605.01	13461	13416	13041.1
3737.01	9626.99	13490	13442	13048.1
3740	9720	13543.9	13527	13073.1
3745.01	9750.99	13590.9	13542	13086.1
3762.01	9793.01	13621	13543	13104.1
3774.99	9802.99	13674.9	13546	13130.1
3798.01	9945.99	13877	13617	13139
3834.01	9976	13915.9	13642	13199
3842.99	10148	13921	13684	13241.1
3873.01	10235	13945.9	13727	13266.1
3876	10251	14079.9	13761	13312.1
3881.01	10253	14109	13773	13327
3889.01	10259	14239.9	13784	13367
3906.01	10284	14298.9	13789	13383
3922.01	10304	14327.9	13801	13400.1
3940	10350	14377.9	13883	13409.1
3962.01	10380	14509.9	13890	13464.1
3964	10381	14549.9	13892	13472.1
3978.01	10490	14565	13906	13505.1
3982.01	10831	14597	13966	13509.1
3985.01	10874	14615.9	13995	13598.1
3986.99	10878	14615.9	14019	13686.1
3998.99	10909	14618.9	14035	13787.1
4014.99	11058	14643.9	14045	13852.1
4041.01	11095	14643.9	14099	13862.1
4064	11184	14669	14099	13881.1
4090.99	11317	14795.9	14143	13980.1
4097.01	11527	14826.9	14167	14029.1
4132	11563	14871.9	14200	14031.1
4174.99	11566	14885.9	14202	14102.1
4180	11603	14929.9	14205	14150.1
4188	11817	15019.9	14215	14164.1
4201.01	11887	15041	14243	14194.1
4208	12742	15069.9	14321	14231.1
4221.01	12750	15125	14330	14254.1
4221.01	13057	15129.9	14334	14323.1
4222.02	13065	15194.9	14377	14328.1
4238.99	13185	15213.9	14410	14412.1
4257.01	13244	15230.9	14413	14421.1
4258.02	13253	15294.9	14424	14433.1
4286.02	14124	15325.9	14502	14440.1
4298.99	14300	15499.9	14535	14544.1
4370.99	14689	15570.9	14549	14571.1
4381.01	14780	15610.9	14574	14628.1
4385.01	15843	15617.9	14635	14652.1
4386.02		15631.9	14662	14747.1
4389.01		15642.9	14667	15067.1
4394.99		15647.9	14685	15068.1
4402.99		15747.9	14699	15081.1
4405.01		15749.9	14700	15130.1
4416		15752.9	14720	15138.1
4424		15815.9	14731	15143.1
4425.01		15867.9	14873	15152.1
4426.02		15900.9	14916	15164.1
4433.01		15933.9	14917	15254.1
4448		15946.9	15008	15289.1
4449.01		15957.9	15016	15308.1
4478.02		15965.9	15026	15358.1
4532		16028.9	15074	15429.1
4562.02		16112.9	15075	15543.1
4588		16126.9	15177	15552.1
4602.02		16145.9	15184	15577.1
4604		16230.9	15228	15592.1
4712		16239.9	15246	15621.1
4749.01		16247.9	15337	15661.1
4753.01		16628.9	15340	15711.1
4766.02		16660.9	15352	15717.1
4810.99		16755.9	15416	15728.1
4814.02		16843.9	15481	15884.1
4821.01		17007.9	15502	15974.1
4830.02		17074.9	15513	15977.1
4886.02		17085.9	15526	15982.1
4910.02		17148.9	15531	16008.1
4942.02		17159.9	15563	16010.1
4977.01		17499.9	15567	16051.1
4978.02		17525.9	15632	16086.1
4984		17611.9	15656	16092.1
4992		17757.9	15663	16113.1
4994.02		17786.9	15788	16118.1
5025.01		17851.9	15813	16126.1
5025.01		17947.9	15817	16137.1
5046.02		18021.9	15825	16204.1
5097.01		18277.9	15834	16333.1
5098.99		18363.9	15843	16355.1
5105.01		18530.9	15882	16362.1
5124		19047.9	15918	16364.1
5130.02		20607.9	15930	16396.1
5153.01		20688.9	16041	16404.1
5158.02		20806.9	16052	16410.1
5164		23304.9	16085	16465.1
5181.01		25231.9	16101	16470.1
5189.01		27098.9	16228	16497.1
5208			16230	16538.1
5212			16296	16552.1
5238.02			16304	16606.1
5249.01			16309	16609.1
5256			16366	16685.1
5285.01			16486	16730.1
5316			16501	16776.1
5338.02			16520	16841.1
5352			16557	16841.1
5393.01			16567	16925.1
5406.99			16702	16925.1
5454.99			16735	16964.1
5456			16757	16982.1
5468			16768	17031.1
5468			16792	17129.1
5473.01			16808	17162.1
5481.01			16890	17186.1
5514.02			16907	17254.1
5514.99			16908	17366.1
5529.01			16917	17369.1
5532			16932	17413.1
5538.99			16940	17506.1
5542.99			16987	17550.1
5553.01			16990	17565.1
5574.99			17036	17600.1
5574.99			17096	17639.1
5600			17139	17658.1
5608			17163	17729.1
5609.01			17163	17852.1
5609.01			17169	17867.1
5686.02			17217	17923.1
5710.02			17263	17928.1
5710.02			17288	17955.1
5724			17317	17985.1
5770.02			17364	18022.1
5774.99			17440	18026.1
5786.99			17517	18039.1
5793.01			17552	18092.1
5806.99			17578	18133.1
5828			17598	18202.1
5830.02			17624	18217.1
5854.99			17664	18275.1
5894.99			17690	18303.1
5905.01			17868	18329.1
5916			17995	18375.1
5936			18040	18394.1
5978.02			18138	18466.1
5982.99			18204	18482.1
6018.02			18249	18528.1
6018.02			18355	18579.1
6036			18357	18694.1
6052			18429	18713.1
6066.02			18476	18792.1
6066.99			18564	18817.1
6129.01			18583	18848.1
6141.01			18645	18865.1
6146.02			18661	18875.1
6158.99			18704	18917.1
6165.01			18728	18950.1
6214.99			18762	18971.1
6217.01			18890	18979.1
6224			18900	19050.1
6282.99			18953	19160.1
6296			18985	19327.1
6312			19007	19332.1
6346.99			19019	19337.1
6434.99			19080	19369.1
6493.01			19106	19507.1
6570.99			19163	19677.1
6612			19186	19703.1
6666.99			19233	19728.1
6682.02			19371	19734.1
6693.01			19439	19756.1
6770.02			19551	19773.1
6780			19555	19778.1
6870.02			19575	19781.1
6993.01			19584	19783.1
7005.01			19636	19801.1
7010.99			19917	19801.1
7041.01			20012	19809.1
7058.99			20037	19824.1
7082.99			20116	19910.1
7184			20201	19936.1
7209.01			20255	19988.1
7262.02			20292	20018.1
7313.01			20305	20051.1
7321.01			20366	20061.1
7324			20381	20089.1
7325.01			20552	20131.1
7328			20591	20172.1
7346.99			20958	20235.1
7358.02			21030	20249.1
7413.01			21053	20271.1
7430.02			21063	20296.1
7454.02			21121	20306.1
7521.01			21351	20360.1
7620			21390	20432.1
7638.02			21459	20443.1
7668			21524	20456.1
7685.01			21564	20568.1
7754.99			21596	20576.1
7762.99			21759	20608.1
7817.01			21858	20622.1
7857.01			21899	20699.1
7881.01			21993	20769.1
7930.02			22012	20795.1
8046.99			22110	20804.1
8100			22442	20823.1
8358.99			22505	20878.1
8430.01			22769	20943.1
8596			22990	20968.1
8653.01			23015	21025.1
8749.01			23136	21041.1
8812			23313	21098.1
8842.99			23436	21124.1
9004			24024	21131.1
9240			24044	21166.1
9368			24160	21175.1
9446.99			24254	21184.1
9606.99			25428	21287.1
9718.99			25757	21342.1
10181			26747	21404.1
10341			26864	21506.1
			27117	21620.1
			28242	21635.1
			28323	21671.1
			28977	21693.1
			32808	21715.1
			35085.9	21755.1
				21839.1
				21964.1
				21994.1
				22021.1
				22075.1
				22197.1
				22206.1
				22439.1
				22443.1
				22577.1
				22679.1
				22700.1
				22822.1
				22888.1
				22959.1
				23192.1
				23292.1
				23393.1
				23510.1
				23574.1
				23620.1
				23643.1
				23657.1
				23673.1
				23694.1
				23698.1
				23784.1
				23828.1
				23897.1
				23910.1
				23953.1
				23975.1
				24045.1
				24071.1
				24109.1
				24200.1
				24223.1
				24292.1
				24322.1
				24606.1
				24708.1
				24764.1
				24913.1
				24967.1
				25013.1
				25213.1
				25240.1
				25249.1
				25390.1
				25774.1
				25839.1
				25935.1
				26114.1
				26126.1
				26154.1
				26187.1
				26227.1
				26245.1
				26275.1
				26326.1
				26340.1
				26397.1
				26513.1
				26915.1
				27087.1
				27088.1
				27138.1
				27181.1
				27291.1
				27541.1
				27693.1
				27717.1
				27995.1
				28005.1
				28048.2
				28179.1
				28402.1
				28706.1
				29933
				30108.2
				30847.1
				31703.1
				31911.1
				32507.3
				32576.3
				32627.3
				37130.1
				37788.2
				39448.3
				41042.1

## Sheet: soma size of lumbar LMC
soma size of lumbar LMC (μm3)
P1	P7	P14	P28	P56
394	502.998	357.997	1368	363.002
404	554.999	379.997	1673	425.002
417.002	588.999	380.998	1702	492.003
421.002	606.999	388.998	1981	559.001
427.002	666	405.997	2109	586.003
480	668.999	412.998	2138	690.003
531.001	736.999	416.998	2340	876.003
537.001	770	454.998	2369	924.006
551.001	808	479.997	2370	955.004
612	920	491.997	2410	1106.01
665.001	1005	534.999	2447	1146.01
691.001	1005	568.999	2449	1205
715.001	1031	589.997	2473	1209
727.001	1058	615.997	2530	1312.01
760	1071	619.997	2583	1323.01
776	1072	657.997	2594	1356.01
798	1100	681.997	2598	1482.01
826	1102	682.996	2624	1998.01
836	1126	724.996	2638	2122.01
846	1142	741.997	2663	2133.01
952	1151	797.997	2664	2198.01
1015	1153	816.996	2667	2443.01
1016	1170	871.997	2732	2504.01
1018	1174	876.996	2785	2524.01
1050	1175	901.997	2802	2538.01
1057	1203	923.997	2847	2554.01
1082	1204	929.997	2859	2564.01
1087	1204	933.997	2868	2577.01
1091	1205	971.997	2934	2600.01
1097	1233	978.996	2986.99	2601.01
1118	1235	989.997	3005.99	2617.01
1125	1251	1029.99	3045.99	2644.01
1130	1288	1047	3057.01	2684.01
1131	1288	1053	3080	2761.01
1137	1309	1129	3080	2772.01
1149	1309	1167	3102.99	2780.01
1155	1319	1167	3109.99	2798.01
1158	1323	1285.99	3184	2814.01
1179	1327	1295	3202.99	2839.01
1185	1332	1297	3225.99	2860.01
1191	1341	1337.99	3226.99	2870.01
1193	1360	1406.99	3248	2871.01
1203	1385	1407.99	3273.99	2875.01
1218	1388	1527.99	3290.99	2879.01
1219	1426	1598.99	3297.01	2899.01
1220	1432	1613.99	3310.99	2938.01
1223	1453	1688.99	3341.01	2946.01
1226	1455	1694.99	3341.99	2956.01
1230	1497	1711.99	3353.99	3020
1246	1497	1736.99	3354.99	3117.01
1249	1520	1743.99	3360	3217.01
1257	1522	1752.99	3362.99	3287.02
1260	1525	1833.99	3384	3298.01
1271	1531	1861.99	3397.01	3350.01
1275	1533	1869.99	3400	3390.01
1280	1552	1932.99	3400	3397.01
1293	1553	1963.99	3418.99	3404.03
1308	1582	1990.99	3421.01	3404.03
1311	1587	2030.99	3428	3436.03
1315	1589	2044.99	3436	3439.02
1319	1599	2065.99	3438.99	3442.01
1331	1604	2143.99	3449.99	3511.02
1332	1609	2208.99	3460	3555.02
1350	1611	2240.99	3462.99	3606.01
1351	1617	2243.99	3472	3618.01
1363	1630	2350.99	3489.99	3667.02
1368	1631	2361.99	3496	3671.02
1368	1634	2422.99	3496	3679.02
1371	1672	2422.99	3509.99	3707.02
1373	1678	2438.99	3520	3713.01
1377	1706	2459.99	3521.99	3720.03
1381	1714	2473.99	3593.01	3730.01
1397	1724	2473.99	3596	3795.02
1415	1728	2545.99	3616	3797.01
1420	1738	2578.99	3617.01	3800.03
1425	1745	2589.99	3620	3844.03
1441	1750	2605.99	3621.99	3850.01
1445	1751	2718.99	3633.01	3851.02
1446	1760	2727.99	3638.99	3856.03
1452	1766	2730.99	3648	3866.01
1457	1775	2748.99	3654.99	3871.02
1458	1787	2753.99	3665.01	3881.01
1462	1799	2759.99	3678.99	3888.03
1467	1812	2764.99	3680	3890.01
1474	1816	2782.99	3692	3902.01
1475	1832	2784.99	3693.99	3914.01
1477	1835	2788.99	3697.99	3959.02
1480	1843	2812.99	3697.99	3963.02
1484	1847	2818.99	3698.99	3984.03
1496	1847	2819.99	3704	4015.02
1498	1854	2839.99	3717.99	4022.01
1507	1868	2872.99	3717.99	4038.01
1507	1873	2892.99	3720	4082.01
1516	1877	2898.99	3777.99	4099.02
1517	1898	2923.99	3786.99	4099.02
1522	1899	2924.99	3809.99	4110.02
1536	1899	2948.99	3820	4111.02
1547	1904	2968.98	3830.99	4117.01
1556	1916	2972.98	3865.99	4126.02
1556	1917	2976	3869.99	4152.03
1557	1932	3000	3873.01	4168.03
1563	1937	3010.99	3881.99	4177.01
1571	1940	3014.99	3901.99	4202.02
1576	1941	3016	3910.99	4224.03
1586	1975	3016.98	3920	4224.03
1587	1981	3044.98	3925.99	4234.02
1589	1990	3045.99	3925.99	4262.02
1590	1990	3048	3933.01	4277.01
1591	2001	3052	3934.99	4280.03
1599	2004	3056.98	3938.99	4285.01
1605	2008	3057.99	3941.99	4299.02
1609	2008	3062.99	3953.01	4305.01
1611	2024	3072	3953.01	4310.02
1615	2034	3100.98	3961.99	4310.02
1619	2038	3109.99	3966.99	4324.03
1626	2048	3160	3966.99	4335.02
1626	2052	3160	3968	4336.03
1635	2059	3160.98	3980	4344.03
1645	2078	3220.98	3989.01	4360.03
1650	2079	3224	3994.99	4361.01
1654	2083	3242.99	3994.99	4365.01
1655	2086	3252	4006.99	4370.02
1660	2090	3252.98	4017.01	4395.02
1667	2094	3266.99	4024	4438.02
1667	2099	3277.99	4033.99	4443.02
1674	2099	3280.98	4037.99	4451.02
1676	2109	3296.98	4040	4481.01
1692	2110	3316	4040	4505.01
1695	2110	3317.99	4053.99	4505.01
1698	2114	3320	4065.01	4506.02
1707	2120	3320.98	4077.99	4511.02
1710	2125	3332	4077.99	4514.02
1716	2130	3332	4084	4520.03
1717	2138	3337.99	4085.01	4521.01
1719	2141	3348.98	4117.01	4540.03
1720	2148	3356.98	4129.01	4548.03
1728	2154	3364	4148	4557.01
1729	2154	3372.98	4156	4572.03
1732	2158	3388	4161.01	4579.02
1734	2162	3390.99	4161.98	4582.02
1736	2170	3403.97	4165.98	4583.02
1739	2179	3407.97	4189.98	4586.02
1742	2180	3417.99	4198.99	4592.03
1742	2189	3419.97	4217.01	4593.04
1743	2194	3419.97	4234.99	4611.02
1744	2196	3436.98	4241.01	4616.03
1745	2204	3441.99	4241.98	4616.03
1747	2208	3452.98	4244	4617.04
1748	2219	3465.99	4248	4646.02
1752	2221	3468.98	4249.01	4651.02
1770	2232	3468.98	4258.99	4652.03
1771	2242	3470.99	4261.98	4655.02
1776	2247	3473.99	4285.98	4655.02
1783	2259	3480.98	4288	4666.02
1785	2261	3485.99	4289.01	4673.04
1787	2262	3487.97	4292	4675.02
1790	2266	3502.99	4293.98	4686.02
1793	2281	3526.99	4313.01	4691.02
1796	2293	3528.98	4317.98	4696.03
1798	2311	3532.98	4337.01	4699.02
1801	2312	3534.99	4337.98	4715.02
1802	2314	3543.97	4357.01	4716.03
1810	2316	3545.99	4362.99	4756.03
1810	2323	3548.98	4365.01	4758.02
1812	2333	3551.97	4366.99	4769.04
1813	2334	3554.99	4374.99	4769.04
1813	2335	3555.97	4374.99	4770.02
1814	2335	3559.97	4385.98	4784.03
1820	2346	3565.99	4406.99	4794.02
1824	2356	3584.98	4409.01	4794.02
1824	2372	3594.99	4409.01	4796.03
1829	2372	3603.97	4410.99	4810.02
1830	2376	3603.97	4412	4819.02
1842	2380	3607.97	4413.01	4827.02
1842	2404	3616.98	4417.98	4830.02
1843	2418	3618.99	4417.98	4836.03
1849	2431	3627.97	4433.98	4859.02
1850	2431	3631.97	4437.98	4862.02
1852	2440	3638.99	4448	4864.03
1858	2440	3639.97	4450.99	4893.04
1860	2457	3662.99	4454.99	4895.02
1861	2462	3685.99	4456	4904.03
1867	2464	3690.99	4469.01	4911.02
1868	2467	3703.97	4485.01	4933.04
1872	2468	3707.97	4490.99	4942.02
1874	2471	3708.98	4493.98	4960.03
1876	2473	3712.98	4501.98	4965.04
1877	2474	3717.99	4505.98	4969.04
1888	2492	3721.99	4510.99	4972.03
1889	2492	3722.99	4516	4982.02
1892	2499	3734.99	4521.98	4983.02
1894	2504	3735.97	4524	4985.04
1900	2509	3745.99	4532	4992.03
1903	2512	3746.99	4541.01	4994.02
1904	2512	3750.99	4561.98	4994.02
1906	2518	3753.99	4565.01	5004.03
1907	2526	3755.97	4565.98	5005.04
1908	2531	3759.97	4570.99	5010.02
1908	2532	3761.99	4572	5010.02
1908	2532	3773.99	4573.01	5013.04
1909	2538	3775.97	4576	5013.04
1913	2541	3788.98	4582.99	5017.04
1915	2555	3789.99	4589.98	5028.03
1925	2560	3792.98	4592	5043.02
1926	2562	3810.99	4594.99	5065.04
1928	2564	3814.99	4596	5079.02
1931	2588	3814.99	4597.98	5090.02
1933	2591	3818.99	4597.98	5096.03
1936	2597	3830.99	4598.99	5101.04
1938	2604	3833.99	4600	5102.02
1939	2619	3837.99	4601.01	5130.02
1942	2622	3847.97	4605.01	5134.02
1945	2631	3853.99	4606.99	5136.03
1947	2671	3854.99	4609.01	5151.02
1954	2672	3854.99	4621.98	5155.02
1961	2686	3874.99	4621.98	5180.03
1961	2687	3877.99	4621.98	5184.03
1962	2688	3878.99	4625.98	5185.04
1963	2694	3896.98	4653.98	5203.02
1966	2701	3903.97	4672	5203.02
1969	2705	3904.98	4674.99	5206.02
1970	2708	3908.98	4677.01	5220.03
1971	2714	3921.99	4689.01	5220.03
1981	2721	3923.97	4697.98	5223.02
1990	2722	3933.99	4697.98	5233.04
1992	2724	3933.99	4716	5261.04
1994	2725	3934.99	4717.98	5262.02
1998	2732	3937.99	4720	5279.02
2000	2746	3937.99	4738.99	5301.04
2011	2749	3937.99	4753.01	5312.03
2016	2755	3941.99	4754.99	5317.04
2018	2758	3943.97	4761.01	5352.03
2019	2760	3945.99	4769.01	5352.03
2019	2769	3949.99	4769.98	5356.03
2023	2776	3953.99	4772	5384.03
2024	2777	3965.99	4774.99	5387.02
2025	2784	3980.98	4781.98	5387.02
2026	2791	3984.98	4782.99	5391.02
2030	2792	3985.99	4785.98	5395.02
2033	2802	3987.97	4785.98	5396.03
2033	2806	3997.99	4796	5398.02
2037	2809	4000.98	4800	5404.03
2044	2809	4005.99	4802.99	5406.02
2050	2812	4010.99	4805.98	5419.02
2051	2813	4014.99	4828	5424.03
2057	2824	4022.99	4829.01	5425.04
2057	2827	4052.98	4829.98	5427.02
2058	2838	4080.98	4841.98	5447.02
2059	2840	4093.99	4845.98	5453.04
2062	2847	4116.98	4852	5454.02
2065	2852	4122.99	4857.98	5478.02
2065	2867	4122.99	4865.01	5479.02
2065	2871	4126.99	4872	5503.02
2081	2873	4128.98	4872	5506.02
2085	2874	4130.99	4873.98	5507.02
2086	2878	4167.97	4885.01	5514.02
2087	2878	4179.97	4888	5518.02
2094	2879	4194.99	4904	5519.02
2098	2886	4211.97	4906.99	5524.03
2099	2889	4212.98	4909.98	5525.04
2106	2889	4220.98	4914.99	5526.02
2111	2890	4228.98	4921.98	5534.02
2113	2894	4228.98	4922.99	5537.04
2115	2896	4230.99	4925.01	5541.04
2115	2904	4231.97	4925.01	5551.02
2119	2916	4232.98	4925.98	5559.02
2120	2922	4253.98	4929.01	5561.04
2120	2930	4271.97	4929.01	5564.03
2121	2939	4286.99	4937.01	5595.02
2124	2942	4286.99	4938.99	5601.04
2124	2943	4287.97	4957.01	5618.02
2130	2957	4302.99	4972	5621.04
2130	2984	4307.97	4977.01	5624.03
2132	2993.99	4311.97	4977.01	5626.02
2134	3000	4327.97	4978.99	5627.02
2136	3001.01	4339.97	4984	5632.03
2136	3006.99	4346.99	4988	5633.04
2148	3013.01	4347.97	4993.98	5634.02
2148	3016	4349.98	4997.01	5648.03
2149	3018.99	4351.97	5001.98	5651.02
2151	3028	4359.97	5009.01	5665.04
2152	3052	4360.98	5014.99	5667.02
2154	3053.01	4361.98	5024	5672.03
2157	3053.99	4362.99	5025.98	5679.02
2161	3068	4364.98	5025.98	5687.02
2161	3073.99	4368.98	5033.98	5688.03
2162	3080	4375.97	5041.01	5688.03
2163	3082.99	4384.98	5053.01	5692.03
2166	3089.99	4384.98	5054.99	5708.03
2167	3096	4394.99	5056	5713.04
2169	3097.01	4400.98	5068	5722.02
2183	3104	4404.98	5069.01	5724.03
2185	3113.99	4407.97	5077.01	5730.02
2188	3116	4415.97	5077.01	5733.04
2189	3117.01	4430.99	5081.98	5733.04
2189	3129.01	4444.98	5092	5742.02
2192	3133.01	4447.97	5092	5748.03
2194	3138.99	4447.97	5093.01	5748.03
2195	3144	4454.99	5093.98	5748.03
2197	3145.01	4455.97	5094.99	5755.02
2206	3148	4472.98	5097.98	5772.03
2206	3149.01	4474.99	5104	5778.02
2208	3154.99	4477.98	5104	5785.04
2209	3160	4483.97	5114.99	5787.02
2210	3170.99	4483.97	5126.99	5794.02
2212	3172	4491.97	5144	5808.03
2214	3185.01	4499.97	5148	5819.02
2219	3185.99	4513.98	5156	5820.03
2222	3196	4524.98	5160	5826.02
2224	3197.99	4532.98	5165.01	5830.02
2225	3213.01	4533.98	5169.01	5845.04
2235	3221.99	4535.97	5177.01	5849.04
2235	3224	4537.98	5185.01	5867.02
2240	3228	4546.99	5186.99	5870.02
2241	3230.99	4550.99	5196	5889.04
2241	3236	4555.97	5214.99	5891.02
2243	3237.99	4559.97	5216	5900.03
2250	3241.01	4559.97	5233.98	5904.03
2250	3248	4563.97	5234.99	5922.02
2251	3253.99	4569.98	5237.01	5923.02
2262	3273.01	4590.99	5246.99	5938.02
2263	3273.99	4601.98	5250.99	5941.04
2265	3281.01	4605.98	5257.98	5951.02
2266	3285.99	4615.97	5260	5962.02
2266	3288	4618.99	5262.99	5964.03
2267	3300	4619.97	5264	5967.02
2268	3325.01	4625.98	5273.98	5974.02
2272	3328	4626.99	5278.99	5984.03
2282	3329.01	4637.98	5280	5985.04
2285	3330.99	4646.99	5281.98	5987.02
2286	3364	4648.98	5289.01	5992.03
2288	3370.99	4663.97	5292	6005.04
2288	3373.99	4675.97	5293.01	6011.02
2291	3377.99	4675.97	5294.99	6018.02
2294	3385.99	4682.99	5297.01	6035.02
2295	3386.99	4682.99	5297.01	6039.02
2295	3388	4685.98	5308	6040.03
2295	3390.99	4693.98	5309.98	6050.02
2297	3397.99	4700.98	5314.99	6054.02
2300	3405.01	4708.98	5316	6058.02
2301	3405.99	4717.98	5316	6062.02
2308	3421.99	4724.98	5320	6065.04
2310	3422.99	4728.98	5321.98	6066.02
2312	3426.99	4730.99	5326.99	6074.02
2316	3433.99	4733.98	5329.98	6076.03
2318	3434.99	4736.98	5330.99	6086.02
2328	3436	4750.99	5333.01	6090.02
2328	3437.01	4760.98	5334.99	6093.04
2329	3442.99	4765.98	5338.99	6096.03
2331	3450.99	4768.98	5341.01	6110.02
2335	3453.99	4785.98	5356	6112.03
2339	3465.01	4787.97	5357.01	6113.04
2342	3478.99	4795.97	5358.99	6116.03
2346	3482.99	4803.97	5360	6120.03
2347	3484	4806.99	5361.01	6131.02
2348	3485.99	4823.97	5364	6132.03
2356	3485.99	4823.97	5372	6145.04
2358	3493.01	4837.98	5372	6147.02
2361	3494.99	4844.98	5373.98	6150.04
2362	3497.99	4845.98	5374.99	6152.03
2363	3510.99	4851.97	5376	6154.04
2364	3520	4855.97	5381.01	6155.02
2373	3537.01	4856.98	5394.99	6156.03
2385	3540	4864.98	5397.98	6161.04
2385	3541.01	4868.98	5404	6170.04
2385	3557.99	4875.97	5409.98	6174.04
2388	3574.99	4888.98	5432	6175.02
2390	3577.01	4895.97	5434.99	6175.02
2391	3581.01	4907.97	5437.98	6177.04
2395	3589.01	4920.98	5437.98	6180.03
2395	3596	4941.98	5440	6187.02
2395	3600	4962.99	5446.99	6193.04
2397	3601.01	4966.99	5453.01	6195.02
2398	3613.99	4975.97	5458.99	6197.04
2402	3614.99	4988.98	5461.98	6198.04
2405	3617.99	5004.98	5461.98	6201.04
2406	3617.99	5005.98	5465.98	6201.04
2410	3618.99	5024.98	5469.01	6215.02
2415	3620	5025.98	5489.98	6225.04
2415	3621.99	5035.97	5497.01	6230.04
2415	3628	5039.97	5501.01	6230.04
2416	3632	5040.98	5505.01	6243.02
2417	3632	5050.99	5505.98	6244.03
2418	3633.99	5050.99	5505.98	6246.04
2418	3641.99	5053.98	5517.98	6247.02
2423	3661.01	5054.99	5526.99	6247.02
2427	3662.99	5061.98	5532	6251.02
2428	3665.01	5071.97	5540	6269.04
2431	3669.01	5076.98	5545.98	6271.02
2433	3677.99	5094.96	5556	6276.03
2438	3681.01	5106.96	5597.01	6282.04
2439	3684	5116.98	5601.01	6283.02
2442	3685.99	5133.98	5602.99	6284.03
2446	3685.99	5140.98	5606.99	6284.03
2448	3686.99	5149.98	5609.01	6286.04
2452	3688	5151.97	5609.98	6288.03
2453	3690.99	5175.97	5633.98	6294.04
2453	3705.99	5184.98	5636	6321.04
2456	3708	5187.97	5646.99	6321.04
2460	3709.01	5196.98	5657.01	6329.04
2465	3709.01	5202.96	5664	6341.04
2466	3712	5220.98	5668	6341.04
2471	3712	5241.98	5676	6344.03
2473	3714.99	5251.97	5678.99	6350.04
2477	3714.99	5254.96	5681.01	6350.04
2480	3716	5263.97	5686.99	6355.02
2483	3717.01	5264.98	5689.01	6357.04
2491	3721.99	5265.98	5697.01	6360.03
2493	3722.99	5274.96	5697.98	6363.02
2495	3724	5279.97	5700	6370.04
2497	3725.01	5283.97	5701.01	6379.02
2506	3742.99	5290.96	5704	6388.03
2515	3742.99	5292.98	5704	6389.04
2518	3745.01	5295.97	5710.99	6390.04
2528	3748	5295.97	5728	6401.04
2529	3749.01	5299.97	5729.01	6405.04
2529	3761.99	5311.97	5740	6405.04
2533	3773.99	5312.98	5750.99	6412.03
2533	3778.99	5348.98	5750.99	6417.04
2538	3780	5369.98	5754.99	6419.02
2540	3781.99	5371.97	5766.99	6421.04
2541	3788	5374.96	5770.99	6423.02
2543	3790.99	5376.98	5774.99	6424.03
2544	3800	5378.96	5774.99	6429.04
2547	3806.99	5382.96	5785.01	6439.02
2548	3806.99	5386.96	5785.98	6441.04
2550	3809.99	5389.98	5786.99	6448.03
2551	3813.99	5390.96	5806.99	6449.04
2554	3813.99	5392.98	5816	6449.04
2555	3833.01	5400.98	5816	6456.03
2556	3833.01	5406.96	5816	6477.04
2557	3834.99	5407.97	5817.01	6491.02
2557	3837.99	5414.96	5817.01	6497.04
2562	3844	5415.97	5825.01	6500.03
2566	3848	5427.97	5833.98	6509.04
2569	3856	5430.96	5836	6519.02
2572	3856	5439.97	5836	6523.02
2572	3865.99	5444.98	5841.01	6526.04
2573	3868	5446.96	5848	6548.03
2573	3877.01	5446.96	5856	6555.02
2574	3877.99	5469.98	5858.99	6555.02
2577	3880	5473.98	5858.99	6566.04
2580	3881.01	5488.98	5862.99	6567.02
2580	3882.99	5490.96	5865.01	6568.03
2582	3885.01	5500.98	5866.99	6568.03
2585	3889.99	5512.98	5869.01	6571.02
2585	3890.99	5536.98	5876	6580.03
2589	3902.99	5538.96	5877.98	6586.04
2592	3930.99	5539.97	5881.01	6599.02
2593	3936	5540.98	5882.99	6609.04
2597	3941.01	5574.96	5882.99	6611.02
2604	3949.01	5587.97	5890.99	6618.04
2607	3949.99	5597.98	5901.01	6621.04
2608	3952	5606.96	5901.98	6623.02
2609	3954.99	5607.97	5902.99	6629.04
2610	3960	5610.96	5906.99	6676.03
2612	3960	5625.98	5908	6676.03
2612	3961.01	5636.98	5910.99	6677.04
2616	3973.01	5654.96	5913.01	6679.02
2618	3977.99	5654.96	5918.99	6683.02
2619	3984	5664.98	5921.01	6711.02
2619	3986.99	5682.96	5932	6711.02
2622	3986.99	5703.97	5934.99	6725.04
2624	3989.01	5716.98	5937.01	6734.04
2625	3994.99	5718.96	5941.01	6739.02
2627	4006.99	5721.98	5946.99	6744.03
2629	4013.01	5741.98	5960	6746.04
2634	4017.01	5747.97	5962.99	6757.04
2635	4034.99	5757.98	5968	6762.04
2636	4045.99	5757.98	5969.98	6784.03
2640	4048	5765.98	5974.99	6786.04
2641	4057.99	5774.96	5981.01	6789.04
2647	4069.99	5778.96	5998.99	6797.04
2650	4081.99	5824.98	6001.98	6802.04
2650	4086.99	5833.98	6002.99	6803.02
2654	4094.99	5843.97	6005.01	6806.04
2654	4097.01	5863.97	6006.99	6814.04
2657	4100	5872.98	6017.98	6858.04
2660	4109.01	5880.98	6025.01	6859.02
2663	4109.98	5885.98	6030.99	6859.02
2664	4136	5885.98	6037.01	6861.04
2665	4142.99	5906.96	6050.99	6861.04
2665	4145.98	5920.98	6057.01	6874.04
2669	4150.99	5921.98	6057.98	6874.04
2669	4154.99	5924.98	6061.01	6886.04
2673	4154.99	5941.98	6069.98	6903.02
2676	4165.98	5948.98	6072	6905.04
2681	4165.98	5954.96	6074.99	6910.04
2682	4166.99	5958.96	6074.99	6920.03
2682	4173.01	5959.97	6081.01	6920.03
2682	4178.99	5963.97	6094.99	6921.04
2687	4181.98	5966.96	6101.98	6944.03
2689	4185.98	5969.98	6102.99	6948.03
2692	4190.99	5981.98	6104	6949.04
2693	4193.98	5990.96	6113.98	6955.02
2695	4193.98	5990.96	6114.99	6959.02
2696	4197.98	6008.98	6120	6976.03
2698	4212	6029.98	6122.99	6976.03
2698	4213.01	6036.98	6129.98	6983.02
2698	4229.01	6043.97	6130.99	6986.04
2699	4232	6043.97	6138.99	6993.04
2700	4237.01	6052.98	6141.01	6994.04
2702	4244	6052.98	6150.99	6997.04
2702	4252	6056.98	6153.98	6999.02
2705	4260	6060.98	6157.01	7008.03
2710	4261.01	6068.98	6181.01	7011.02
2710	4270.99	6069.98	6181.98	7030.04
2719	4285.98	6084.98	6186.99	7030.04
2721	4288	6098.96	6189.01	7035.02
2723	4292	6112.98	6189.98	7041.04
2727	4296	6122.96	6194.99	7055.02
2729	4298.99	6126.96	6197.98	7069.04
2732	4300	6135.97	6201.98	7070.04
2737	4309.01	6151.97	6221.01	7076.03
2737	4314.99	6177.98	6225.01	7086.04
2742	4330.99	6178.96	6229.01	7097.04
2743	4338.99	6180.98	6229.98	7098.04
2743	4350.99	6211.97	6237.01	7106.04
2744	4357.01	6218.96	6246.99	7125.04
2744	4358.99	6223.97	6268	7126.04
2747	4360	6229.98	6269.98	7129.04
2752	4372	6230.96	6277.01	7135.02
2753	4373.01	6239.97	6277.01	7151.02
2754	4373.98	6256.98	6281.01	7154.04
2755	4381.98	6256.98	6282.99	7158.04
2766	4382.99	6335.97	6289.98	7168.03
2768	4389.01	6382.96	6297.01	7168.03
2779	4394.99	6403.97	6301.01	7168.03
2780	4397.01	6429.98	6304	7180.03
2783	4400	6433.98	6306.99	7185.04
2785	4405.98	6435.97	6309.98	7189.04
2786	4406.99	6436.98	6340	7189.04
2786	4410.99	6455.97	6340	7193.04
2788	4413.01	6459.97	6345.01	7206.04
2789	4416	6466.96	6361.98	7216.03
2790	4420	6469.98	6364	7223.02
2791	4420	6490.96	6373.01	7233.04
2793	4422.99	6498.96	6373.01	7246.04
2793	4429.01	6498.96	6374.99	7253.04
2794	4429.98	6509.98	6389.01	7256.03
2797	4429.98	6523.97	6397.01	7273.04
2798	4432	6538.96	6397.01	7277.04
2798	4436	6540.98	6405.01	7286.04
2798	4437.98	6541.98	6409.01	7288.03
2800	4438.99	6551.97	6410.99	7291.02
2808	4445.01	6554.96	6412	7300.03
2809	4446.99	6558.96	6413.01	7314.04
2811	4453.98	6577.98	6416	7314.04
2811	4454.99	6583.97	6425.98	7318.04
2811	4458.99	6584.98	6428	7319.02
2814	4461.01	6585.98	6429.01	7325.04
2815	4469.01	6586.96	6430.99	7326.04
2816	4474.99	6589.98	6432	7334.04
2822	4484	6590.96	6433.98	7338.04
2823	4506.99	6594.96	6433.98	7340.03
2825	4517.01	6597.98	6440	7346.04
2830	4517.01	6606.96	6441.01	7359.02
2832	4517.98	6611.97	6445.01	7361.04
2833	4525.98	6618.96	6445.98	7377.04
2835	4525.98	6639.97	6448	7382.04
2836	4533.01	6650.96	6450.99	7384.03
2841	4537.01	6658.96	6461.98	7400.03
2842	4537.98	6660.98	6462.99	7404.03
2845	4540	6671.97	6465.98	7405.04
2846	4540	6675.97	6468	7406.04
2846	4557.98	6681.98	6468	7418.04
2852	4562.99	6685.98	6476	7424.03
2852	4568	6691.97	6477.98	7433.04
2853	4569.01	6712.98	6478.99	7435.02
2857	4569.01	6739.97	6484	7440.03
2859	4570.99	6744.98	6484	7445.04
2865	4572	6756.98	6486.99	7452.03
2865	4574.99	6769.98	6488	7454.04
2866	4574.99	6774.96	6490.99	7462.04
2866	4576	6803.97	6497.98	7463.02
2867	4577.98	6804.98	6498.99	7465.04
2871	4581.98	6816.98	6505.98	7478.04
2872	4585.01	6817.96	6509.98	7482.04
2875	4589.01	6833.96	6509.98	7485.04
2879	4593.98	6835.97	6514.99	7486.04
2880	4601.01	6838.96	6532	7491.02
2882	4601.98	6839.97	6545.98	7504.03
2888	4602.99	6845.96	6582.99	7506.04
2888	4608	6861.96	6589.98	7512.03
2892	4609.01	6884.98	6592	7519.02
2893	4628	6892.98	6593.01	7533.04
2896	4629.98	6893.96	6598.99	7536.03
2898	4632	6903.97	6602.99	7540.03
2898	4633.01	6920.98	6605.98	7543.02
2902	4633.01	6933.96	6605.98	7545.04
2904	4637.01	6950.96	6613.01	7546.04
2905	4641.01	6976.98	6626.99	7553.04
2906	4645.01	6985.96	6640	7563.02
2908	4649.01	6992.98	6641.98	7577.04
2910	4653.01	7010.96	6653.01	7600.03
2915	4653.01	7018.96	6654.99	7619.02
2916	4657.01	7033.96	6661.98	7622.04
2917	4661.98	7041.96	6669.98	7629.04
2919	4670.99	7054.96	6677.98	7630.04
2919	4674.99	7054.96	6681.98	7636.03
2920	4681.01	7056.98	6685.01	7640.03
2926	4681.01	7060.98	6685.98	7641.04
2927	4689.01	7072.98	6689.98	7641.04
2928	4696	7084.98	6702.99	7659.05
2930	4697.01	7089.96	6704	7659.05
2931	4697.98	7100.98	6713.01	7661.04
2934	4700	7101.96	6714.99	7663.05
2937	4701.01	7107.97	6722.99	7668.03
2938	4705.98	7143.97	6734.99	7696.03
2940	4714.99	7145.96	6736	7714.04
2942	4714.99	7146.96	6736	7714.04
2943	4733.01	7163.97	6737.01	7715.05
2944	4733.98	7169.96	6738.99	7730.04
2944	4741.01	7179.97	6742.99	7734.04
2946	4741.98	7183.97	6745.98	7747.05
2946	4745.98	7185.96	6746.99	7751.05
2946	4749.01	7189.96	6750.99	7765.04
2946	4752	7198.96	6773.01	7772.03
2946	4753.98	7201.96	6785.01	7778.04
2948	4762.99	7204.98	6789.98	7785.04
2948	4768	7215.97	6793.01	7795.05
2950	4769.98	7216.98	6801.98	7800.03
2951	4773.01	7217.96	6808	7802.04
2954	4777.01	7221.96	6812	7812.03
2957	4782.99	7240.98	6826.99	7822.04
2958	4789.01	7241.96	6841.01	7824.03
2958	4796	7241.96	6848	7829.04
2958	4798.99	7265.96	6858.99	7836.03
2962	4798.99	7277.96	6864	7849.04
2962	4800	7290.96	6872	7854.04
2964	4813.01	7291.97	6885.98	7861.04
2964	4816	7308.98	6888	7870.04
2965.01	4816	7328.98	6889.98	7874.04
2966.01	4817.01	7341.96	6897.01	7894.04
2966.99	4820	7362.96	6904	7906.04
2972	4821.98	7382.96	6925.01	7923.05
2974.99	4828	7382.96	6945.98	7932.03
2976	4829.01	7383.97	6950.99	7941.04
2976	4849.01	7390.96	6957.01	7941.04
2980	4857.98	7390.96	6960	7967.05
2982.01	4860	7406.96	6968	7971.05
2984	4866.99	7418.96	6978.99	7975.05
2990.99	4868	7423.97	6985.01	7989.04
2990.99	4870.99	7424.98	6990.99	7992.03
2996	4881.01	7426.96	6997.01	7994.04
2997.01	4882.99	7432.98	7001.98	7995.05
3000	4882.99	7444.98	7010.99	8019.05
3001.01	4889.01	7448.98	7010.99	8027.05
3001.01	4896	7474.96	7013.98	8032.03
3002.99	4897.01	7478.96	7025.01	8036.03
3006.99	4901.01	7491.97	7025.98	8039.05
3008	4905.01	7492.98	7026.99	8043.05
3009.01	4909.01	7501.96	7026.99	8044.03
3009.01	4910.99	7509.96	7042.99	8046.04
3010.01	4912	7532.98	7042.99	8047.05
3010.99	4913.98	7532.98	7050.99	8051.05
3014.99	4917.01	7540.98	7072	8052.03
3014.99	4922.99	7558.96	7086.99	8054.04
3018.01	4930.99	7564.98	7086.99	8060.03
3018.99	4932	7573.96	7104	8065.04
3024	4933.01	7607.97	7113.98	8069.04
3026.99	4934.99	7608.98	7129.01	8074.04
3033.01	4938.99	7613.96	7133.01	8075.05
3034.99	4940	7638.96	7137.01	8092.03
3034.99	4946.99	7649.96	7142.99	8097.04
3036	4949.98	7654.96	7145.98	8108.03
3037.01	4950.99	7660.98	7158.99	8117.04
3038.01	4950.99	7670.96	7177.98	8133.04
3042.99	4954.99	7672.98	7185.01	8139.05
3046.99	4954.99	7682.96	7198.99	8153.04
3046.99	4956	7689.96	7205.01	8162.04
3048	4957.01	7689.96	7205.98	8167.05
3050.99	4957.98	7694.96	7213.98	8172.03
3056	4958.99	7695.97	7220	8173.04
3057.01	4965.98	7697.96	7224	8184.03
3069.01	4968	7706.96	7225.01	8185.04
3070.01	4969.98	7730.96	7241.01	8193.04
3070.99	4973.01	7754.96	7253.01	8201.04
3073.01	4977.98	7786.96	7256	8206.04
3074.01	4977.98	7788.98	7270.99	8207.05
3078.01	4982.99	7790.96	7276	8226.04
3082.99	4985.98	7791.97	7281.01	8227.05
3084	4992	7807.97	7281.98	8233.04
3084	5001.01	7814.96	7288	8235.05
3084	5004	7824.98	7314.99	8237.04
3086.01	5021.98	7834.96	7316	8260.03
3086.99	5026.99	7835.97	7326.99	8271.05
3090.01	5026.99	7837.96	7340	8275.05
3090.99	5029.01	7848.98	7341.98	8283.05
3090.99	5030.99	7868.98	7342.99	8286.04
3090.99	5041.01	7888.98	7342.99	8288.03
3092	5052	7907.97	7354.99	8312.03
3092	5069.01	7922.96	7365.01	8326.04
3093.01	5073.01	7943.97	7376	8336.03
3096	5085.98	7945.96	7377.98	8339.05
3097.01	5092	7947.97	7380	8345.04
3098.99	5097.98	7958.96	7381.01	8358.04
3106.99	5101.98	7963.97	7388	8371.05
3108	5101.98	7972.98	7394.99	8382.04
3114.01	5106.99	8008.98	7398.99	8396.03
3114.99	5113.98	8013.96	7405.98	8402.04
3118.99	5117.98	8026.96	7428	8411.05
3118.99	5118.99	8042.96	7445.01	8414.04
3121.01	5128	8045.96	7446.99	8415.05
3122.99	5130.99	8046.96	7449.98	8416.03
3124	5137.01	8090.96	7453.01	8447.05
3124	5161.98	8100.98	7456	8465.04
3125.01	5164	8101.96	7460	8466.04
3126.01	5177.98	8107.97	7461.01	8469.04
3126.01	5184	8109.96	7462.99	8472.03
3126.99	5185.98	8118.96	7462.99	8503.05
3130.01	5186.99	8118.96	7464	8571.05
3138.01	5192	8120.98	7474.99	8578.04
3144	5192	8141.96	7484	8594.04
3148	5202.99	8169.96	7484	8595.05
3153.01	5204	8209.96	7488	8596.03
3154.01	5205.98	8213.96	7492	8602.04
3156	5218.99	8219.97	7493.98	8605.04
3160	5228	8228.98	7496	8610.04
3161.01	5230.99	8249.96	7516	8638.04
3164	5241.01	8250.96	7537.98	8638.04
3165.01	5245.01	8294.96	7550.99	8639.05
3166.01	5250.99	8297.96	7561.98	8662.04
3166.99	5250.99	8297.96	7564	8677.04
3176	5253.01	8307.97	7565.98	8697.04
3176	5253.01	8310.96	7581.98	8728.03
3178.01	5261.98	8316.98	7598.99	8782.04
3181.01	5269.98	8319.97	7609.98	8788.03
3184	5276	8322.96	7614.99	8807.05
3184	5277.01	8333.96	7620	8840.03
3185.01	5289.98	8348.98	7630.99	8844.03
3186.01	5301.01	8350.96	7630.99	8845.04
3186.01	5310.99	8379.97	7645.01	8856.03
3192	5318.99	8386.96	7650.99	8871.05
3194.99	5321.01	8418.96	7672	8872.03
3202.99	5325.98	8421.96	7681.01	8898.04
3221.01	5332	8429.96	7692	8901.04
3225.01	5334.99	8453.96	7705.98	8902.04
3226.99	5341.01	8466.96	7708	8911.05
3226.99	5341.01	8470.96	7721.98	8915.05
3229.01	5345.01	8470.96	7726.99	8920.03
3230.01	5353.01	8499.97	7738.99	8921.04
3232	5361.98	8523.97	7741.98	8922.04
3232	5361.98	8523.97	7749.01	8936.03
3238.01	5364	8546.96	7765.01	8948.03
3238.01	5365.01	8547.97	7778.99	8950.04
3238.01	5368	8559.97	7797.98	8964.03
3238.99	5389.01	8565.96	7801.98	8965.04
3240	5394.99	8569.96	7805.98	8974.04
3240	5396	8572.95	7809.98	8986.04
3240	5404	8593.96	7817.98	9025.04
3242.01	5416	8593.96	7825.98	9028.03
3244	5422.99	8599.97	7834.99	9029.04
3244	5429.01	8612.95	7841.01	9039.05
3244	5433.01	8658.96	7853.98	9098.04
3246.01	5436	8672.95	7857.01	9101.04
3248	5437.98	8672.95	7862.99	9115.05
3248	5441.01	8681.96	7866.99	9125.04
3249.01	5442.99	8682.96	7868	9126.04
3250.01	5445.98	8682.96	7869.98	9153.04
3250.01	5464	8686.96	7897.01	9155.05
3250.99	5465.01	8705.96	7900	9161.04
3253.01	5468	8717.96	7906.99	9173.04
3253.01	5470.99	8720.95	7909.01	9181.04
3254.01	5485.01	8721.96	7921.98	9181.04
3256	5485.01	8725.96	7922.99	9187.05
3256	5488	8726.96	7926.99	9213.04
3257.01	5493.01	8740.95	7936	9215.05
3261.01	5494.99	8761.96	7941.98	9218.04
3262.99	5494.99	8765.96	7957.01	9224.06
3265.01	5497.01	8789.96	7965.98	9226.04
3265.01	5505.01	8792.95	7973.01	9227.05
3266.01	5508	8795.97	8012	9235.05
3268	5509.01	8813.96	8021.98	9239.05
3272	5509.98	8828.95	8044	9254.04
3277.01	5517.98	8834.96	8054.99	9257.04
3277.01	5525.98	8855.97	8058.99	9258.04
3281.01	5534.99	8877.96	8061.98	9263.05
3281.01	5536	8904.95	8069.01	9296.06
3285.01	5540	8915.97	8072	9298.04
3289.01	5541.01	8955.97	8093.98	9299.05
3289.01	5553.98	8968.95	8093.98	9304.06
3289.01	5557.01	8968.95	8109.01	9313.04
3290.01	5558.99	8988.95	8109.98	9313.04
3290.01	5582.99	8997.96	8142.99	9318.04
3292	5584	9002.96	8149.01	9329.04
3294.01	5589.98	9013.96	8153.98	9352.06
3296	5593.01	9030.96	8173.01	9372.06
3297.01	5614.99	9035.97	8174.99	9406.04
3300	5632	9043.97	8193.01	9420.06
3302.01	5649.98	9044.95	8198.99	9433.04
3302.01	5650.99	9060.95	8213.99	9439.05
3302.99	5652	9067.97	8220	9456.06
3304	5657.98	9077.96	8224	9459.05
3306.99	5661.01	9089.96	8234.99	9460.06
3310.01	5665.01	9092.95	8237.99	9464.06
3310.01	5665.98	9099.97	8245.01	9490.04
3310.01	5666.99	9104.95	8252	9499.05
3313.01	5668	9114.96	8257.99	9522.04
3321.01	5669.98	9143.97	8265.99	9529.04
3322.99	5669.98	9144.95	8270.99	9531.05
3325.01	5673.01	9149.96	8278.99	9537.04
3330.99	5697.98	9151.97	8281.01	9565.04
3332	5705.01	9172.95	8289.99	9575.05
3338.01	5706.99	9175.97	8310.99	9589.04
3338.99	5709.98	9199.97	8348	9637.04
3344	5712	9209.96	8356	9652.06
3345.01	5734.99	9219.97	8356	9654.04
3346.99	5737.01	9250.96	8362.99	9695.05
3348	5748	9302.96	8385.01	9708.06
3350.01	5748	9315.97	8404	9731.05
3352	5754.99	9334.96	8421.99	9735.05
3352	5754.99	9345.96	8429.99	9746.04
3354.01	5766.99	9345.96	8436	9752.06
3354.01	5772	9356.95	8437.01	9767.05
3357.01	5773.01	9356.95	8450.99	9779.05
3358.99	5777.01	9370.96	8461.99	9792.06
3364	5785.01	9376.95	8469.99	9794.04
3364	5785.01	9381.96	8470.99	9832.06
3365.01	5785.01	9382.96	8470.99	9852.06
3366.01	5796	9406.96	8476	9875.05
3366.99	5796	9418.96	8509.01	9877.04
3366.99	5796	9425.96	8520	9883.05
3368	5802.99	9440.95	8544	9889.04
3369.01	5805.01	9443.97	8558.99	9893.04
3373.01	5805.01	9444.95	8570.99	9894.04
3374.99	5809.98	9456.95	8606.99	9905.04
3374.99	5816	9457.96	8614.99	9917.04
3376	5825.01	9479.97	8617.01	9937.04
3377.01	5837.98	9485.96	8617.99	9947.05
3378.01	5845.98	9498.96	8625.01	9961.04
3378.01	5849.01	9512.95	8629.01	9976.06
3380	5850.99	9513.96	8633.99	9978.04
3385.01	5854.99	9552.95	8652	9986.04
3386.01	5861.01	9557.96	8654.99	10002
3389.01	5861.98	9573.96	8686.99	10075
3396	5865.01	9574.96	8709.99	10075
3398.01	5865.01	9575.97	8713.01	10088.1
3404	5866.99	9578.96	8724	10106
3405.01	5868	9600.95	8733.01	10118
3410.01	5868	9605.96	8737.01	10148.1
3412	5869.98	9614.96	8744	10151
3413.01	5870.99	9622.96	8745.99	10157
3413.01	5873.01	9622.96	8757.01	10167
3416	5878.99	9633.96	8761.01	10192.1
3418.99	5884	9653.96	8765.01	10218
3418.99	5889.01	9655.97	8769.01	10239
3420	5912	9662.96	8810.99	10248.1
3420	5914.99	9673.96	8850.99	10260.1
3424	5916	9714.96	8869.01	10262
3436	5921.01	9725.96	8873.99	10281
3440	5926.99	9735.97	8877.99	10287
3442.01	5930.99	9740.95	8917.99	10322
3444	5937.01	9745.96	8921.99	10322
3448	5945.01	9753.96	8937.01	10333
3453.01	5953.01	9762.96	8944	10366
3453.01	5961.98	9776.95	8964	10398
3454.99	5965.98	9787.97	8965.01	10439
3456	5966.99	9790.96	8970.99	10440.1
3456	5988	9803.97	9013.99	10445
3457.01	5997.01	9827.97	9026.99	10448.1
3461.01	6001.01	9838.96	9041.01	10462
3466.01	6001.98	9846.96	9041.99	10477
3468	6005.01	9863.97	9061.01	10480.1
3472	6008	9876.95	9077.01	10544.1
3473.01	6009.01	9892.95	9093.01	10549
3474.99	6010.99	9906.96	9093.99	10570
3476	6012	9922.96	9098.99	10577
3478.01	6014.99	9931.97	9102.99	10577
3480	6048	9934.96	9105.01	10639
3480	6064	9934.96	9105.01	10665
3481.01	6065.01	9975.97	9114.99	10666
3482.99	6065.01	9977.96	9125.99	10686
3484	6066.99	9979.97	9132	10743
3492	6070.99	9982.96	9136	10757.1
3497.01	6074.99	9983.97	9136	10768.1
3497.01	6081.01	9983.97	9193.99	10774
3497.01	6081.98	9998.96	9206.99	10826
3498.99	6084	10010	9208	10826
3500	6094.99	10014	9221.99	10830
3502.99	6094.99	10020	9224	10843
3504	6129.98	10025	9237.99	10875
3504	6130.99	10033	9237.99	10882
3510.01	6134.99	10040	9246.99	10969.1
3514.01	6137.98	10040	9246.99	10992.1
3516	6142.99	10045	9292	10993.1
3517.01	6148	10049	9305.01	11020.1
3518.01	6158.99	10059	9321.01	11046
3518.01	6158.99	10068	9328	11090
3518.99	6165.01	10084	9346.99	11133.1
3522.99	6165.01	10094	9354.99	11158
3522.99	6194.99	10120	9357.99	11165.1
3522.99	6209.01	10122	9361.01	11211
3528	6210.99	10124	9369.01	11232.1
3530.01	6225.98	10130	9369.01	11271
3530.99	6228	10130	9380	11298
3534.99	6234.99	10137	9401.99	11310
3534.99	6253.98	10139	9440	11325.1
3534.99	6254.99	10144	9449.01	11334
3538.99	6261.01	10151	9478.99	11361.1
3538.99	6262.99	10152	9485.99	11367
3538.99	6269.01	10153	9509.99	11373.1
3541.01	6272	10170	9525.01	11398
3544	6273.01	10175	9525.99	11398
3545.01	6282.99	10179.9	9552	11402
3546.01	6284	10183.9	9586.99	11420.1
3549.01	6285.98	10193	9589.99	11428.1
3550.99	6297.01	10210	9604	11434
3554.01	6301.01	10215.9	9609.99	11442
3556	6317.98	10223.9	9617.01	11452.1
3558.01	6322.99	10231	9630.99	11477.1
3558.99	6338.99	10246	9632	11481.1
3561.01	6338.99	10247	9636	11506
3562.01	6340	10263	9645.01	11531
3564	6341.01	10267.9	9661.01	11542
3565.01	6341.98	10275.9	9697.01	11574
3578.01	6353.01	10281	9718.99	11631
3578.01	6353.98	10305	9718.99	11766
3585.01	6354.99	10306	9729.01	11786
3594.99	6356	10307.9	9774.99	11794
3597.01	6369.01	10321	9780	11841.1
3597.01	6369.01	10326	9785.01	11855
3600	6373.01	10330	9793.01	11855
3601.01	6386.99	10334	9820	11924.1
3601.01	6386.99	10335.9	9825.99	11932.1
3605.01	6386.99	10354	9836	11934
3606.99	6389.98	10355.9	9841.01	11948.1
3612	6398.99	10358	9842.99	11953.1
3614.01	6401.01	10379	9857.01	11968.1
3614.99	6402.99	10386	9898.99	11987
3616	6405.98	10389	9901.99	12014
3622.99	6426.99	10389	9921.99	12059
3626.01	6428	10401	9928	12070
3626.99	6432	10411	9930.99	12100.1
3630.99	6434.99	10411	9945.99	12111
3632	6438.99	10430	9952	12139
3634.01	6446.99	10445	9956	12173.1
3634.99	6453.98	10445	9984	12174
3636	6461.01	10450	9993.99	12189.1
3637.01	6465.01	10467	10032	12212.1
3638.99	6465.01	10471	10045	12216.1
3640	6465.01	10473	10069	12261.1
3641.01	6473.01	10474	10079	12281.1
3642.01	6477.98	10483	10081	12346.1
3653.01	6488	10491	10103	12353.1
3654.01	6489.01	10499	10115	12360.1
3657.01	6489.01	10517	10122	12364.1
3658.99	6489.98	10518	10150	12367
3661.01	6489.98	10523.9	10150	12383
3662.01	6492	10542	10156	12482.1
3669.01	6493.98	10543	10178	12490.1
3670.01	6493.98	10555	10185	12567
3674.01	6494.99	10566	10193	12571
3674.01	6501.01	10570	10206	12581.1
3674.99	6504	10578	10210	12589.1
3674.99	6505.01	10582	10215	12634.1
3676	6508	10601	10225	12662.1
3680	6514.99	10610	10233	12683
3682.99	6520	10614	10252	12689.1
3685.01	6522.99	10631.9	10291	12697.1
3686.01	6533.01	10631.9	10293	12698.1
3686.99	6534.99	10633	10315	12701.1
3688	6538.99	10641	10340	12708.1
3688	6553.98	10642	10354	12709.1
3688	6553.98	10649	10377	12726.1
3694.99	6557.98	10650	10417	12746.1
3696	6561.01	10658	10426	12777.1
3700	6564	10663.9	10454	12782.1
3704	6569.01	10665	10463	12803
3705.01	6569.01	10665	10475	12816.1
3705.01	6573.98	10671	10477	12845.1
3714.01	6577.01	10699	10485	12849.1
3714.99	6581.98	10703.9	10512	12857.1
3716	6585.98	10713	10548	12873.1
3716	6594.99	10717	10549	12877.1
3721.01	6596	10719.9	10555	12888.1
3722.99	6597.01	10723	10569	12891
3722.99	6597.98	10735.9	10575	12893.1
3726.01	6598.99	10747.9	10586	12934.1
3728	6606.99	10758	10592	13064.1
3729.01	6613.98	10762	10594	13072.1
3730.01	6613.98	10771	10631	13075
3730.99	6621.01	10775	10633	13086.1
3732	6622.99	10787	10639	13091
3732	6628	10789	10663	13107
3742.01	6634.99	10827.9	10665	13110.1
3745.01	6640	10842	10692	13113.1
3749.01	6644	10843	10700	13132.1
3750.01	6648	10843	10758	13142.1
3753.01	6649.98	10845	10761	13182.1
3753.01	6653.98	10859.9	10774	13190.1
3761.01	6654.99	10874	10784	13215
3768	6660	10879.9	10787	13219
3770.01	6662.99	10881	10861	13232.1
3770.01	6669.98	10883	10863	13233.1
3770.01	6669.98	10891	10902	13260.1
3773.01	6685.01	10898	10905	13268.1
3774.01	6685.98	10899	10908	13285.1
3774.99	6689.01	10907	10936	13291
3790.99	6693.01	10911	10943	13304.1
3797.01	6694.99	10917	10946	13307
3798.01	6705.98	10921	10954	13344.1
3801.01	6708	10925	10956	13347
3802.01	6708	10926	10957	13404.1
3805.01	6713.01	10935	10962	13450.1
3806.01	6713.98	10935	10962	13543
3814.99	6713.98	10941	10977	13544.1
3821.01	6724	10946	10982	13549.1
3822.01	6725.98	10946	10989	13571
3824	6733.01	10947	11028	13579
3825.01	6740	10954	11083	13637.1
3826.99	6744	10977	11087	13657.1
3830.99	6745.01	10982	11095	13670.1
3832	6753.98	11011.9	11112	13719
3834.99	6760	11019	11115	13723
3837.01	6761.01	11021	11120	13743
3838.99	6772	11043	11181	13768.1
3840	6777.98	11043.9	11182	13772.1
3845.01	6781.01	11049	11186	13853.1
3848	6782.99	11058	11192	13869.1
3849.01	6786.99	11058	11218	13904.1
3858.01	6789.01	11059	11221	13905.1
3860	6792	11061	11230	13909.1
3862.01	6796	11062	11234	13912.1
3862.01	6798.99	11075.9	11239	13923.1
3862.01	6809.01	11077	11291	13932.1
3862.99	6822.99	11081	11300	13951.1
3865.01	6825.98	11083	11321	13980.1
3870.99	6828	11083.9	11337	13981.1
3873.01	6853.01	11085	11346	14014.1
3878.01	6857.01	11091	11360	14015.1
3882.99	6876	11095	11368	14026.1
3882.99	6876	11095.9	11375	14049.1
3886.01	6877.01	11109	11442	14070.1
3886.99	6881.98	11113	11445	14079.1
3888	6882.99	11115	11447	14111.1
3890.99	6884	11123.9	11452	14113.1
3894.99	6885.98	11139	11480	14156.1
3906.01	6889.01	11151	11489	14171.1
3909.01	6889.98	11151	11532	14198.1
3914.01	6892	11163	11544	14227.1
3918.01	6896	11171.9	11552	14239.1
3918.99	6917.01	11183.9	11571	14258.1
3922.99	6917.98	11187.9	11595	14261.1
3928	6918.99	11189	11633	14266.1
3928	6922.99	11193	11684	14267.1
3929.01	6922.99	11203.9	11688	14295.1
3934.01	6925.01	11211.9	11696	14309.1
3934.01	6928	11214	11712	14337.1
3934.01	6929.98	11219.9	11713	14355.1
3936	6933.01	11233	11716	14357.1
3945.01	6934.99	11243	11729	14386.1
3954.99	6934.99	11255.9	11788	14461.1
3954.99	6941.98	11257	11800	14472.1
3957.01	6948	11266	11819	14494.1
3958.99	6957.01	11269	11830	14519.1
3960	6957.98	11274	11832	14541.1
3973.01	6965.98	11279.9	11834	14554.1
3974.99	6969.98	11295	11876	14568.1
3978.01	6973.01	11323.9	11892	14640.1
3984	6976	11334	11895	14647.1
3984	6977.01	11335.9	11896	14665.1
3985.01	6977.01	11337	11898	14684.1
3985.01	6977.98	11339.9	11925	14685.1
3989.01	6980	11342	11925	14707.1
3992	6988	11357	11941	14708.1
3993.01	6989.01	11367	11946	14715.1
3998.01	6993.98	11369	11968	14719.1
4001.01	6998.99	11379	11976	14787.1
4014.01	7001.98	11379.9	11990	14852.1
4014.01	7004	11386	12023	14858.1
4014.99	7008	11386	12031	14863.1
4018.01	7012	11402	12038	14870.1
4018.01	7021.98	11409	12047	14878.1
4018.99	7022.99	11410	12054	14894.1
4022.99	7024	11415.9	12082	14900.1
4024	7030.99	11418	12092	14907.1
4025.01	7030.99	11423.9	12100	14916.1
4029.01	7032	11423.9	12101	14938.1
4032	7036	11426	12107	14941.1
4038.99	7037.01	11427	12111	14943.1
4046.99	7041.01	11434	12114	14962.1
4050.99	7045.01	11451.9	12121	14964.1
4052	7053.98	11458	12123	14965.1
4053.01	7057.01	11459	12149	14978.1
4054.01	7057.98	11463.9	12158	14983.1
4054.99	7085.01	11465	12170	14985.1
4054.99	7086.99	11471	12204	15005.1
4060	7088	11485	12211	15009.1
4060	7089.01	11487.9	12227	15024.1
4070.99	7093.98	11498	12265	15027.1
4078.99	7097.01	11499.9	12280	15031.1
4080	7098.99	11503	12281	15034.1
4082.01	7112	11505	12297	15041.1
4085.01	7120	11511.9	12311	15073.1
4089.01	7152	11525	12331	15090.1
4096	7152	11529	12367	15109.1
4096	7152	11531	12367	15123.1
4096	7154.99	11534	12385	15144.1
4098.02	7157.98	11542	12396	15148.1
4100	7158.99	11571	12396	15160.1
4100	7161.01	11571.9	12400	15164.1
4102.02	7169.98	11575.9	12430	15168.1
4102.99	7170.99	11583.9	12431	15195.1
4104	7189.01	11593	12446	15226.1
4105.01	7190.99	11597	12448	15242.1
4106.02	7193.98	11603.9	12468	15272.1
4106.99	7196	11611	12479	15296.1
4108	7197.01	11611.9	12481	15301.1
4108	7202.99	11613	12484	15343.1
4108	7205.01	11614	12495	15356.1
4108	7205.98	11619.9	12503	15370.1
4109.01	7209.98	11635	12507	15380.1
4113.01	7212	11635	12529	15383.1
4121.01	7220	11661	12540	15383.1
4122.02	7228	11662	12550	15383.1
4125.01	7229.98	11669	12571	15393.1
4128	7237.98	11670	12583	15403.1
4130.02	7248	11670	12589	15418.1
4134.99	7253.98	11673	12609	15435.1
4134.99	7261.01	11683.9	12634	15437.1
4138.02	7261.01	11693	12671	15443.1
4138.99	7269.98	11694	12675	15463.1
4142.02	7270.99	11697	12677	15479.1
4150.99	7272	11723.9	12715	15479.1
4152	7284	11723.9	12716	15479.1
4154.02	7286.99	11725	12716	15532.1
4156	7288	11730	12725	15543.1
4157.01	7289.01	11734	12753	15558.1
4157.01	7290.99	11745	12754	15566.1
4160	7293.01	11749	12786	15574.1
4164	7296	11751.9	12814	15587.1
4166.99	7302.99	11763	12816	15606.1
4170.99	7305.01	11771.9	12821	15629.1
4172	7305.98	11775	12827	15646.1
4174.99	7317.98	11778	12842	15654.1
4174.99	7317.98	11791	12846	15664.1
4174.99	7324	11791	12849	15669.1
4178.02	7325.98	11794	12862	15685.1
4182.99	7328	11799.9	12885	15694.1
4182.99	7329.01	11801	12895	15709.1
4186.99	7332	11807	12897	15710.1
4188	7337.98	11809	12902	15741.1
4188	7341.01	11819	12943	15742.1
4198.02	7358.99	11822	12951	15772.1
4198.99	7365.01	11823.9	12956	15774.1
4200	7369.98	11841	12967	15785.1
4206.99	7369.98	11846	12971	15785.1
4210.99	7382.99	11879.9	12973	15786.1
4212	7386.99	11882.9	12974	15790.1
4216	7389.01	11883.9	12981	15799.1
4218.02	7389.98	11886.9	12986	15804.1
4222.99	7401.01	11894.9	13003	15828.1
4225.01	7404	11895.9	13011	15830.1
4228	7409.01	11898	13025	15845.1
4234.99	7409.01	11901	13077	15845.1
4234.99	7409.01	11902	13078	15846.1
4237.01	7416	11905	13081	15851.1
4238.02	7425.98	11906	13093	15861.1
4244	7432	11906.9	13117	15877.1
4244	7438.99	11921	13145	15878.1
4246.02	7441.01	11926.9	13155	15887.1
4253.01	7445.01	11935.9	13169	15891.1
4257.01	7448	11942.9	13175	15893.1
4260	7452	11967.9	13180	15897.1
4265.01	7452	11971.9	13185	15901.1
4266.99	7454.99	11974	13204	15906.1
4268	7457.01	11978.9	13206	15924.1
4269.01	7457.01	11987.9	13228	15931.1
4270.02	7460	11990.9	13230	15933.1
4272	7466.99	11991.9	13259	15936.1
4273.01	7468	11999.9	13262	15939.1
4274.02	7470.99	12013	13281	15941.1
4277.01	7470.99	12025	13283	15948.1
4278.02	7472	12035.9	13286	15955.1
4284	7481.98	12037	13312	15959.1
4286.02	7493.01	12039.9	13323	15984.1
4289.01	7496	12047.9	13324	15997.1
4289.01	7513.98	12058	13325	16006.1
4294.02	7525.98	12058.9	13330	16039.1
4294.99	7533.01	12062	13343	16043.1
4302.02	7536	12066	13373	16061.1
4304	7544	12074	13396	16086.1
4306.02	7545.01	12075.9	13409	16100.1
4306.02	7545.01	12078	13428	16108.1
4306.99	7550.99	12082	13428	16126.1
4306.99	7553.98	12087.9	13441	16131.1
4310.99	7558.99	12094.9	13458	16132.1
4314.99	7565.01	12102.9	13462	16141.1
4316	7565.98	12121	13467	16157.1
4318.99	7566.99	12146	13477	16158.1
4324	7574.99	12150	13478	16165.1
4326.02	7576	12155.9	13480	16173.1
4333.01	7578.99	12158	13487	16200.1
4336	7581.01	12159.9	13488	16204.1
4338.99	7585.98	12162	13497	16221.1
4338.99	7588	12166	13541	16234.1
4342.02	7589.98	12182	13544	16239.1
4350.02	7593.98	12186	13549	16240.1
4350.99	7596	12186.9	13552	16254.1
4353.01	7606.99	12190.9	13559	16256.1
4361.01	7606.99	12194	13562	16256.1
4364	7606.99	12199.9	13563	16259.1
4368	7609.01	12211.9	13570	16271.1
4369.01	7612	12221	13604	16288.1
4369.01	7620	12246.9	13606	16290.1
4369.01	7621.01	12250.9	13609	16296.1
4378.02	7624	12261	13614	16313.1
4382.02	7625.98	12266.9	13619	16316.1
4386.02	7628	12270	13622	16327.1
4389.01	7629.01	12283.9	13626	16346.1
4389.01	7632	12298	13637	16359.1
4390.99	7637.98	12302.9	13641	16375.1
4394.99	7638.99	12313	13644	16376.1
4394.99	7641.01	12319.9	13648	16390.1
4394.99	7644	12325	13662	16390.1
4396	7652	12325	13667	16401.1
4400	7653.01	12331.9	13682	16405.1
4406.02	7653.98	12335.9	13686	16414.1
4408	7656	12338.9	13686	16436.1
4410.02	7660	12339.9	13688	16442.1
4412	7660	12346.9	13691	16442.1
4414.99	7665.01	12350.9	13703	16457.1
4418.02	7665.98	12353	13703	16466.1
4420	7668	12354.9	13718	16493.1
4434.99	7669.98	12366.9	13732	16511.1
4436	7670.99	12374.9	13735	16520.1
4438.02	7673.98	12375.9	13736	16522.1
4438.02	7677.98	12377	13754	16527.1
4438.02	7684	12382.9	13765	16537.1
4438.99	7688	12387.9	13773	16537.1
4446.02	7697.01	12399.9	13779	16544.1
4450.99	7697.98	12409	13800	16564.1
4452	7697.98	12410	13826	16566.1
4454.99	7698.99	12418.9	13847	16577.1
4454.99	7704	12419.9	13857	16585.1
4460	7713.98	12429	13880	16599.1
4461.01	7721.01	12435.9	13883	16609.1
4464	7728	12438.9	13902	16611.1
4472	7734.99	12442	13918	16616.1
4474.99	7736	12450.9	13929	16618.1
4477.01	7754.99	12471.9	13951	16622.1
4480	7760	12478	13951	16684.1
4482.02	7769.98	12490.9	13955	16686.1
4482.99	7774.99	12495.9	13966	16686.1
4482.99	7776	12497	13966	16689.1
4490.02	7778.99	12506	13969	16715.1
4490.99	7781.98	12506	13971	16715.1
4492	7781.98	12510.9	13990	16716.1
4498.02	7781.98	12518	13995	16716.1
4501.01	7781.98	12529	13999	16719.1
4505.01	7798.99	12529	14032	16732.1
4506.99	7800	12539.9	14039	16739.1
4510.99	7801.98	12541	14080	16746.1
4510.99	7802.99	12547.9	14088	16747.1
4510.99	7806.99	12570.9	14088	16748.1
4514.02	7808	12574.9	14100	16759.1
4514.99	7809.98	12581	14108	16763.1
4516	7813.01	12602	14133	16789.1
4518.99	7818.99	12634	14138	16821.1
4522.99	7821.98	12638	14144	16822.1
4526.02	7826.99	12659.9	14171	16830.1
4530.02	7829.98	12662.9	14188	16833.1
4530.02	7832	12673	14208	16838.1
4538.02	7842.99	12678.9	14212	16855.1
4542.02	7860	12693	14216	16864.1
4544	7865.01	12694	14217	16882.1
4544	7865.98	12695.9	14225	16883.1
4548	7876	12695.9	14249	16884.1
4549.01	7878.99	12699.9	14249	16885.1
4569.01	7885.01	12703.9	14281	16902.1
4570.02	7885.01	12707.9	14284	16925.1
4570.99	7888	12715.9	14292	16939.1
4570.99	7888	12723.9	14312	16946.1
4573.01	7894.99	12726	14314	16949.1
4584	7897.01	12735.9	14320	16979.1
4586.99	7897.98	12738	14330	16998.1
4586.99	7898.99	12742.9	14333	17000.1
4590.99	7913.01	12742.9	14341	17005.1
4600	7913.01	12754.9	14345	17012.1
4601.01	7916	12762.9	14352	17021.1
4606.99	7917.98	12763.9	14360	17024.1
4609.01	7920	12769	14363	17028.1
4610.99	7920	12773	14365	17031.1
4616	7925.01	12777	14375	17036.1
4624	7925.98	12778.9	14379	17037.1
4630.02	7928	12782.9	14386	17050.1
4630.99	7934.99	12794	14397	17052.1
4637.01	7940	12794	14405	17054.1
4638.99	7941.01	12794.9	14406	17063.1
4644	7941.01	12798	14408	17066.1
4645.01	7953.01	12805	14414	17066.1
4646.99	7957.01	12806.9	14439	17069.1
4646.99	7969.98	12810	14462	17070.1
4650.02	7972	12817	14467	17079.1
4650.02	7977.98	12830	14477	17084.1
4660	7978.99	12834	14510	17090.1
4661.01	7980	12843.9	14529	17116.1
4662.02	7981.01	12846.9	14534	17118.1
4662.02	7993.01	12849	14541	17122.1
4662.02	8010.99	12854.9	14551	17141.1
4662.02	8021.01	12858	14559	17143.1
4664	8029.98	12875.9	14566	17145.1
4666.99	8033.98	12885	14570	17172.1
4666.99	8037.01	12895.9	14575	17179.1
4668	8040	12902.9	14582	17180.1
4669.01	8041.01	12902.9	14585	17185.1
4672	8045.01	12903.9	14586	17194.1
4674.99	8048	12909	14599	17195.1
4674.99	8053.98	12917	14613	17197.1
4676	8065.01	12917	14616	17232.1
4676	8073.01	12941	14621	17237.1
4678.99	8077.98	12950.9	14646	17242.1
4681.01	8094.99	12954	14657	17245.1
4682.02	8097.98	12961	14683	17247.1
4686.99	8101.01	12966.9	14701	17256.1
4690.99	8101.98	12967.9	14713	17270.1
4692	8104	12973	14716	17282.1
4700	8108	12975.9	14751	17282.1
4702.99	8113.98	12977	14771	17283.1
4708	8118.99	12986	14791	17287.1
4710.02	8120	12994.9	14792	17289.1
4712	8126.99	13010.9	14806	17290.1
4712	8128	13026.9	14818	17294.1
4712	8129.98	13031.9	14825	17297.1
4712	8137.01	13034.9	14844	17323.1
4718.99	8146.99	13038.9	14870	17368.1
4720	8146.99	13043.9	14871	17373.1
4721.01	8148	13045	14890	17401.1
4722.99	8148	13049	14898	17403.1
4728	8152	13057	14900	17416.1
4729.01	8161.98	13058	14902	17422.1
4736	8169.01	13082	14903	17426.1
4736	8169.98	13082.9	14905	17427.1
4737.01	8184	13085	14920	17427.1
4738.02	8185.98	13086	14924	17431.1
4742.02	8193.99	13090	14936	17442.1
4746.99	8197.01	13090	14976	17453.1
4749.01	8202.99	13118.9	15008	17461.1
4750.02	8204	13122	15028	17485.1
4750.99	8204	13127.9	15038	17491.1
4753.01	8210.99	13137	15065	17494.1
4762.99	8214.99	13137	15068	17509.1
4764	8221.01	13143.9	15070	17511.1
4766.99	8225.99	13146.9	15073	17520.1
4770.02	8226.99	13150.9	15073	17537.1
4772	8228	13162.9	15087	17558.1
4774.02	8233.99	13166.9	15088	17561.1
4774.99	8237.01	13174	15088	17570.1
4774.99	8237.01	13178	15089	17573.1
4777.01	8257.01	13178.9	15105	17576.1
4778.02	8262.99	13183.9	15123	17581.1
4778.99	8262.99	13185	15126	17586.1
4778.99	8264	13186	15146	17597.1
4784	8265.01	13186.9	15147	17597.1
4786.99	8265.99	13186.9	15149	17600.1
4789.01	8276	13187.9	15161	17609.1
4790.99	8277.01	13205	15169	17611.1
4792	8281.01	13214	15169	17630.1
4794.02	8281.99	13218	15175	17630.1
4794.99	8286.99	13225	15184	17633.1
4797.01	8296	13226	15188	17657.1
4798.02	8297.99	13230.9	15191	17658.1
4800	8301.99	13239.9	15198	17694.1
4801.01	8302.99	13241	15200	17701.1
4805.01	8305.99	13246.9	15202	17718.1
4810.02	8308	13249	15202	17727.1
4814.02	8314.99	13254.9	15204	17732.1
4817.01	8316	13255.9	15205	17732.1
4818.02	8322.99	13257	15210	17734.1
4818.99	8336	13266	15212	17737.1
4820	8337.99	13269	15219	17741.1
4821.01	8338.99	13271.9	15244	17752.1
4822.99	8340	13286	15246	17758.1
4824	8356	13287.9	15249	17769.1
4826.99	8373.99	13299.9	15262	17793.1
4828	8377.99	13330.9	15280	17797.1
4828	8388	13333	15297	17799.1
4836	8389.99	13334.9	15302	17803.1
4837.01	8397.01	13353	15306	17810.1
4838.02	8401.01	13354.9	15312	17819.1
4838.02	8401.01	13355.9	15315	17836.1
4838.99	8401.99	13362.9	15320	17867.1
4842.02	8405.01	13363.9	15326	17886.1
4846.02	8406.99	13378.9	15332	17899.1
4846.99	8412	13382.9	15338	17933.1
4850.02	8413.99	13386.9	15360	17943.1
4850.99	8420	13390	15363	17970.1
4854.02	8420	13394.9	15368	17973.1
4854.99	8432	13399.9	15389	17985.1
4856	8434.99	13403.9	15391	17990.1
4858.99	8436	13405	15394	17996.1
4864	8452	13406.9	15405	17997.1
4870.02	8460	13409	15405	18001.1
4873.01	8460	13410.9	15414	18003.1
4881.01	8470.99	13415.9	15435	18025.1
4882.99	8476	13421	15439	18033.1
4884	8480	13430	15445	18036.1
4886.02	8484	13430	15464	18039.1
4888	8488	13437	15485	18050.1
4890.99	8489.99	13437	15486	18053.1
4892	8492	13438	15532	18080.1
4893.01	8497.01	13438	15566	18083.1
4896	8497.99	13442.9	15576	18083.1
4898.99	8498.99	13442.9	15579	18090.1
4898.99	8501.99	13445	15600	18091.1
4900	8505.01	13455.9	15604	18094.1
4900	8516	13463.9	15621	18110.1
4902.99	8530.99	13469	15633	18114.1
4906.99	8532	13474.9	15634	18116.1
4909.01	8536	13475.9	15641	18131.1
4910.99	8541.99	13478	15657	18143.1
4912	8545.01	13478.9	15663	18153.1
4916	8546.99	13497	15684	18153.1
4920	8548	13497	15688	18156.1
4920	8549.99	13498.9	15689	18161.1
4934.99	8550.99	13502	15692	18170.1
4938.99	8550.99	13505	15692	18172.1
4944	8557.01	13506.9	15694	18181.1
4946.99	8558.99	13510.9	15704	18182.1
4949.01	8560	13518	15716	18197.1
4952	8568	13522	15734	18208.1
4956	8572	13538.9	15742	18226.1
4956	8573.01	13551.9	15744	18248.1
4958.02	8584	13551.9	15749	18249.1
4966.99	8586.99	13553	15758	18249.1
4977.01	8600	13553	15780	18254.1
4981.01	8605.99	13562.9	15784	18255.1
4985.01	8609.01	13569.9	15818	18256.1
4986.02	8610.99	13571.9	15821	18261.1
4986.02	8613.99	13573	15822	18273.1
4986.99	8614.99	13579.9	15823	18292.1
4989.01	8628	13593	15842	18300.1
4990.02	8638.99	13593.9	15844	18310.1
4990.99	8641.01	13601.9	15858	18316.1
4993.01	8641.99	13609.9	15864	18319.1
4997.01	8645.01	13635.9	15886	18326.1
5005.01	8645.99	13637	15891	18346.1
5010.02	8645.99	13637.9	15891	18346.1
5012	8646.99	13645	15897	18355.1
5012	8650.99	13655.9	15904	18360.1
5013.01	8656	13662.9	15924	18371.1
5013.01	8660	13663.9	15930	18379.1
5014.99	8664	13665	15931	18382.1
5018.02	8664	13665	15937	18395.1
5018.99	8664	13665.9	15940	18411.1
5034.02	8666.99	13665.9	15940	18416.1
5034.99	8669.01	13669.9	15955	18422.1
5038.02	8673.01	13671.9	15957	18423.1
5040	8680	13678.9	16011	18427.1
5044	8684	13681	16015	18429.1
5046.02	8685.01	13681.9	16017	18431.1
5048	8685.99	13682.9	16024	18437.1
5053.01	8693.01	13686.9	16030	18442.1
5066.02	8698.99	13689	16069	18452.1
5066.99	8700	13689.9	16070	18459.1
5069.01	8712	13689.9	16076	18460.1
5070.99	8717.01	13698.9	16095	18461.1
5073.01	8717.99	13705.9	16095	18473.1
5076	8721.99	13714.9	16139	18478.1
5082.02	8726.99	13717	16147	18481.1
5082.02	8728	13721.9	16147	18482.1
5082.99	8728	13727.9	16150	18482.1
5085.01	8729.99	13729	16175	18483.1
5086.02	8736	13734.9	16179	18499.1
5090.99	8736	13741	16184	18514.1
5093.01	8736	13743.9	16200	18515.1
5094.99	8738.99	13753	16210	18526.1
5096	8745.01	13765	16211	18527.1
5096	8753.01	13769	16214	18533.1
5098.02	8753.99	13773	16230	18536.1
5102.02	8757.01	13773	16234	18539.1
5106.02	8764	13774.9	16244	18556.1
5110.02	8765.01	13775.9	16275	18579.1
5118.02	8765.99	13778.9	16279	18604.1
5121.01	8770.99	13781.9	16283	18611.1
5122.02	8776	13781.9	16299	18626.1
5126.02	8784	13793.9	16300	18628.1
5134.02	8784	13797.9	16305	18628.1
5136	8792	13805	16314	18628.1
5141.01	8792	13807.9	16318	18632.1
5142.02	8792	13817	16327	18635.1
5142.99	8793.01	13819.9	16336	18635.1
5144	8794.99	13825	16347	18635.1
5145.01	8809.99	13830.9	16347	18646.1
5146.02	8810.99	13837	16349	18648.1
5146.99	8813.99	13854.9	16351	18656.1
5153.01	8814.99	13855.9	16352	18662.1
5154.02	8818.99	13858.9	16359	18665.1
5154.99	8820	13874.9	16362	18666.1
5154.99	8824	13874.9	16369	18688.1
5158.99	8826.99	13886.9	16370	18704.1
5158.99	8829.01	13895.9	16371	18707.1
5160	8834.99	13897.9	16383	18709.1
5160	8837.01	13898.9	16387	18720.1
5161.01	8837.99	13899.9	16394	18737.1
5162.02	8841.01	13906.9	16395	18750.1
5165.01	8845.99	13913.9	16417	18762.1
5166.02	8853.01	13915.9	16420	18769.1
5168	8853.99	13923.9	16436	18773.1
5174.99	8857.01	13925.9	16485	18782.1
5177.01	8857.99	13935.9	16496	18799.1
5178.99	8862.99	13938.9	16501	18800.1
5186.99	8864	13938.9	16501	18819.1
5192	8869.01	13943.9	16501	18819.1
5194.02	8869.01	13945	16507	18822.1
5194.99	8869.01	13945.9	16507	18824.1
5200	8881.99	13946.9	16520	18832.1
5201.01	8885.99	13955.9	16524	18833.1
5202.99	8900	13961.9	16526	18838.1
5206.99	8909.01	13962.9	16531	18838.1
5208	8917.01	13978.9	16540	18850.1
5214.02	8920	13983.9	16555	18857.1
5218.99	8928	13994.9	16561	18865.1
5222.99	8933.01	13995.9	16571	18889.1
5225.01	8933.01	14005	16577	18899.1
5229.01	8944	14007.9	16578	18903.1
5237.01	8950.99	14009	16585	18906.1
5242.99	8953.99	14009.9	16587	18909.1
5246.02	8965.01	14025.9	16602	18909.1
5246.99	8966.99	14033	16639	18913.1
5252	8969.01	14033	16661	18936.1
5253.01	8973.99	14049	16687	18942.1
5256	8978.99	14055.9	16690	18943.1
5257.01	8981.01	14062.9	16693	18948.1
5264	8982.99	14063.9	16694	18952.1
5269.01	8990.99	14066.9	16700	18955.1
5272	8992	14075.9	16703	18979.1
5274.02	8993.99	14081	16721	18984.1
5274.99	8997.01	14087.9	16725	18986.1
5277.01	9001.01	14101	16734	18988.1
5277.01	9002.99	14113	16742	18991.1
5278.99	9008	14122.9	16745	19028.1
5278.99	9009.01	14133	16784	19028.1
5280	9009.01	14133.9	16838	19042.1
5284	9021.01	14137	16838	19051.1
5285.01	9025.99	14138.9	16839	19059.1
5286.99	9026.99	14138.9	16860	19068.1
5294.99	9028	14142.9	16865	19074.1
5297.01	9029.01	14142.9	16868	19074.1
5306.99	9036	14146.9	16869	19088.1
5308	9037.99	14146.9	16886	19103.1
5312	9042.99	14163.9	16890	19104.1
5314.02	9046.99	14166.9	16916	19107.1
5316	9053.01	14173.9	16934	19131.1
5317.01	9057.99	14174.9	16953	19142.1
5318.99	9058.99	14177.9	16963	19151.1
5320	9065.01	14187.9	16966	19167.1
5321.01	9069.01	14199.9	16980	19177.1
5321.01	9073.99	14205	16984	19181.1
5325.01	9076	14217.9	16985	19234.1
5326.02	9078.99	14217.9	16986	19235.1
5328	9085.99	14219.9	16990	19244.1
5329.01	9100	14222.9	17000	19246.1
5330.99	9108	14245.9	17012	19247.1
5334.02	9116	14253	17018	19253.1
5337.01	9118.99	14257	17030	19255.1
5341.01	9120	14257	17048	19255.1
5341.01	9120	14261	17056	19261.1
5354.02	9124	14262.9	17057	19273.1
5354.99	9129.01	14271.9	17062	19278.1
5357.01	9134.99	14274.9	17070	19280.1
5362.02	9148	14279.9	17096	19280.1
5362.02	9161.99	14301.9	17099	19281.1
5362.02	9165.99	14303.9	17103	19286.1
5365.01	9166.99	14315.9	17106	19288.1
5366.99	9169.01	14315.9	17115	19289.1
5370.02	9170.99	14325	17118	19301.1
5372	9181.01	14327.9	17122	19309.1
5373.01	9189.01	14330.9	17127	19310.1
5376	9189.99	14333	17146	19322.1
5382.02	9190.99	14349.9	17155	19328.1
5382.99	9196	14349.9	17182	19332.1
5384	9198.99	14351.9	17205	19339.1
5393.01	9201.99	14353.9	17207	19347.1
5396	9236	14357	17223	19358.1
5396	9236	14358.9	17226	19362.1
5397.01	9238.99	14381	17237	19363.1
5398.02	9241.99	14385.9	17241	19384.1
5404	9242.99	14390.9	17253	19393.1
5406.02	9245.99	14391.9	17257	19401.1
5406.99	9252	14393.9	17259	19419.1
5408	9254.99	14405.9	17264	19419.1
5409.01	9256	14405.9	17311	19423.1
5414.99	9257.01	14414.9	17330	19423.1
5414.99	9257.01	14421	17335	19429.1
5417.01	9264	14425.9	17338	19433.1
5418.02	9265.01	14426.9	17353	19433.1
5418.02	9269.99	14427.9	17356	19455.1
5418.99	9278.99	14427.9	17359	19463.1
5422.99	9281.01	14430.9	17365	19466.1
5426.02	9282.99	14437	17365	19469.1
5428	9285.99	14439.9	17367	19478.1
5432	9289.99	14441	17376	19479.1
5436	9290.99	14445	17397	19481.1
5440	9293.99	14449.9	17400	19481.1
5445.01	9298.99	14463.9	17411	19487.1
5446.99	9300	14465	17412	19494.1
5446.99	9302.99	14478.9	17421	19498.1
5446.99	9302.99	14482.9	17436	19499.1
5450.02	9313.99	14498.9	17470	19505.1
5450.99	9322.99	14502.9	17472	19508.1
5456	9326.99	14505	17472	19528.1
5456	9344	14510.9	17474	19536.1
5458.99	9360	14522.9	17477	19546.1
5464	9361.99	14541	17484	19546.1
5466.02	9364	14549	17500	19561.1
5466.99	9365.99	14555.9	17526	19562.1
5470.99	9366.99	14557.9	17531	19567.1
5474.02	9372	14563.9	17532	19577.1
5482.02	9377.01	14565	17532	19585.1
5489.01	9380	14567.9	17534	19585.1
5492	9381.01	14578.9	17561	19596.1
5496	9385.01	14581	17579	19602.1
5501.01	9389.01	14581	17583	19613.1
5504	9390.99	14586.9	17584	19619.1
5504	9394.99	14590.9	17589	19644.1
5505.01	9401.99	14597.9	17591	19644.1
5506.99	9421.99	14598.9	17592	19659.1
5508	9425.99	14598.9	17593	19674.1
5514.99	9428	14603.9	17593	19679.1
5518.99	9433.99	14605	17623	19682.1
5522.99	9437.99	14613	17625	19684.1
5525.01	9445.01	14629	17647	19686.1
5525.01	9448	14651.9	17653	19694.1
5526.02	9454.99	14651.9	17658	19695.1
5528	9458.99	14653.9	17673	19701.1
5530.02	9464	14655.9	17674	19706.1
5530.99	9472	14658.9	17679	19709.1
5533.01	9473.01	14665.9	17679	19714.1
5534.02	9478.99	14673.9	17707	19727.1
5538.02	9485.01	14697	17714	19728.1
5538.02	9486.99	14698.9	17738	19739.1
5542.02	9489.99	14698.9	17745	19744.1
5542.99	9496	14706.9	17766	19752.1
5542.99	9498.99	14730.9	17773	19754.1
5548	9506.99	14738.9	17779	19755.1
5553.01	9513.01	14739.9	17785	19756.1
5556	9521.01	14743.9	17787	19758.1
5557.01	9522.99	14749.9	17791	19762.1
5561.01	9524	14750.9	17797	19768.1
5562.02	9538.99	14750.9	17799	19775.1
5562.02	9549.01	14755.9	17805	19779.1
5565.01	9549.99	14765.9	17814	19786.1
5565.01	9550.99	14775.9	17818	19799.1
5568	9556	14778.9	17824	19811.1
5570.02	9557.01	14790.9	17841	19829.1
5573.01	9557.99	14791.9	17848	19830.1
5574.99	9558.99	14794.9	17848	19834.1
5578.02	9558.99	14801.9	17851	19850.1
5578.99	9561.01	14805.9	17851	19878.1
5581.01	9561.01	14806.9	17858	19881.1
5582.02	9568	14815.9	17862	19897.1
5582.99	9577.99	14823.9	17868	19906.1
5588	9578.99	14823.9	17880	19912.1
5588	9590.99	14833.9	17891	19916.1
5590.99	9612	14845.9	17900	19918.1
5590.99	9613.01	14845.9	17916	19921.1
5592	9621.01	14850.9	17920	19929.1
5594.02	9622.99	14853.9	17932	19940.1
5597.01	9624	14855.9	17939	19941.1
5598.02	9630.99	14857	17942	19945.1
5602.99	9640	14869.9	17958	19946.1
5602.99	9649.01	14871.9	17973	19950.1
5604	9657.99	14875.9	17990	19955.1
5604	9668	14875.9	17993	19955.1
5605.01	9678.99	14875.9	18006	19963.1
5606.02	9684	14882.9	18012	19963.1
5609.01	9689.99	14883.9	18027	19967.1
5609.01	9690.99	14891.9	18071	19991.1
5614.99	9692	14914.9	18071	20003.1
5618.02	9709.99	14915.9	18071	20009.1
5618.02	9712	14927.9	18080	20013.1
5618.99	9712	14931.9	18080	20013.1
5621.01	9728	14933	18105	20013.1
5622.02	9728	14933.9	18129	20014.1
5622.02	9741.99	14942.9	18140	20036.1
5633.01	9753.01	14953	18146	20043.1
5634.02	9754.99	14961	18151	20044.1
5634.02	9756	14962.9	18154	20051.1
5637.01	9769.01	14973.9	18163	20067.1
5641.01	9769.99	14981.9	18173	20074.1
5642.99	9772	14990.9	18177	20078.1
5649.01	9778.99	14991.9	18209	20105.1
5653.01	9780	14993.9	18221	20118.1
5656	9788	14993.9	18231	20145.1
5657.01	9793.01	14998.9	18237	20156.1
5658.02	9797.01	15003.9	18237	20157.1
5658.99	9802.99	15007.9	18238	20157.1
5660	9805.01	15017.9	18239	20159.1
5661.01	9810.99	15025.9	18249	20159.1
5666.02	9813.01	15029	18256	20163.1
5670.02	9816	15031.9	18259	20194.1
5673.01	9821.99	15041	18266	20195.1
5678.99	9825.01	15053.9	18272	20199.1
5681.01	9829.01	15055.9	18273	20202.1
5685.01	9834.99	15057	18273	20227.1
5690.02	9836	15059.9	18276	20228.1
5692	9842.99	15061.9	18277	20242.1
5698.02	9861.01	15061.9	18282	20242.1
5706.02	9861.01	15069	18308	20249.1
5709.01	9865.01	15071.9	18316	20257.1
5709.01	9865.01	15079.9	18316	20257.1
5710.02	9868	15081	18328	20264.1
5710.99	9868	15083.9	18329	20273.1
5714.02	9869.01	15097.9	18359	20282.1
5718.02	9869.99	15098.9	18363	20295.1
5720	9876	15099.9	18374	20296.1
5722.02	9878.99	15105	18375	20297.1
5726.02	9884	15122.9	18375	20303.1
5730.99	9894.99	15123.9	18380	20303.1
5734.02	9897.99	15125.9	18381	20308.1
5738.02	9898.99	15129	18390	20332.1
5738.99	9913.99	15137.9	18394	20341.1
5738.99	9918.99	15149	18412	20350.1
5742.99	9920	15149	18418	20371.1
5746.02	9945.99	15153.9	18424	20376.1
5746.99	9945.99	15161	18427	20382.1
5748	9956	15169.9	18440	20383.1
5748	9957.01	15186.9	18441	20389.1
5750.99	9957.99	15189.9	18442	20392.1
5752	9969.99	15201.9	18462	20397.1
5757.01	9981.99	15201.9	18462	20404.1
5761.01	9985.01	15201.9	18475	20410.1
5762.02	10012	15210.9	18494	20418.1
5764	10013	15213.9	18498	20428.1
5768	10016	15213.9	18498	20429.1
5769.01	10018	15218.9	18507	20433.1
5769.01	10029	15221.9	18512	20437.1
5772	10030	15225.9	18518	20451.1
5776	10031	15227.9	18522	20451.1
5778.02	10047	15227.9	18524	20464.1
5782.02	10048	15231.9	18533	20474.1
5784	10051	15233.9	18545	20477.1
5784	10054	15234.9	18551	20484.1
5785.01	10055	15237.9	18576	20485.1
5785.01	10059	15238.9	18581	20486.1
5793.01	10064	15243.9	18589	20490.1
5798.02	10066	15260.9	18596	20501.1
5802.02	10069	15261.9	18608	20506.1
5804	10072	15265.9	18623	20509.1
5804	10086	15266.9	18644	20519.1
5805.01	10096	15276.9	18646	20536.1
5806.02	10096	15277.9	18649	20548.1
5816	10100	15285.9	18652	20554.1
5818.99	10106	15293.9	18653	20557.1
5820	10116	15296.9	18661	20564.1
5822.02	10118	15307.9	18671	20573.1
5825.01	10122	15321.9	18694	20573.1
5830.02	10123	15327.9	18710	20576.1
5832	10126	15336.9	18712	20580.1
5832	10129	15337.9	18719	20600.1
5833.01	10135	15343.9	18726	20607.1
5836	10146	15360.9	18750	20618.1
5837.01	10161	15375.9	18755	20620.1
5844	10168	15387.9	18776	20628.1
5846.99	10181	15388.9	18779	20638.1
5852	10181	15390.9	18786	20641.1
5858.02	10182	15390.9	18796	20642.1
5861.01	10182	15390.9	18800	20658.1
5866.02	10188	15392.9	18811	20679.1
5866.99	10195	15405.9	18820	20701.1
5870.99	10199	15406.9	18839	20706.1
5873.01	10200	15416.9	18859	20708.1
5874.99	10203	15418.9	18860	20711.1
5881.01	10210	15424.9	18873	20713.1
5888	10214	15438.9	18879	20715.1
5890.02	10216	15439.9	18886	20717.1
5894.99	10219	15445.9	18889	20717.1
5898.02	10221	15449.9	18895	20720.1
5902.99	10222	15459.9	18914	20725.1
5906.02	10228	15464.9	18915	20725.1
5908	10236	15469.9	18926	20730.1
5912	10237	15474.9	18938	20730.1
5913.01	10246	15482.9	18958	20732.1
5913.01	10248	15493.9	18960	20739.1
5918.99	10253	15494.9	18968	20740.1
5922.02	10254	15499.9	18975	20752.1
5922.99	10254	15500.9	18975	20752.1
5924	10272	15504.9	18979	20754.1
5924	10286	15507.9	18979	20756.1
5926.99	10289	15511.9	18994	20764.1
5928	10297	15516.9	18994	20782.1
5929.01	10298	15516.9	19001	20794.1
5934.02	10313	15520.9	19028	20806.1
5941.01	10327	15523.9	19028	20818.1
5945.01	10332	15532.9	19052	20825.1
5946.99	10333	15534.9	19064	20826.1
5950.99	10338	15535.9	19070	20839.1
5952	10350	15536.9	19074	20854.1
5952	10352	15537.9	19088	20856.1
5954.99	10358	15538.9	19100	20858.1
5966.02	10359	15547.9	19102	20859.1
5966.02	10375	15552.9	19108	20866.1
5972	10378	15553.9	19110	20876.1
5973.01	10378	15557.9	19131	20878.1
5978.99	10389	15560.9	19133	20879.1
5981.01	10391	15563.9	19134	20880.1
5982.99	10417	15566.9	19140	20882.1
5982.99	10417	15578.9	19144	20883.1
5985.01	10418	15579.9	19144	20885.1
5988	10425	15583.9	19149	20892.1
5990.02	10428	15585.9	19180	20898.1
5990.02	10431	15588.9	19183	20902.1
5992	10434	15590.9	19202	20906.1
5992	10443	15596.9	19203	20913.1
5994.02	10458	15600.9	19203	20924.1
5994.02	10461	15601.9	19213	20929.1
5996	10463	15606.9	19214	20935.1
6004	10490	15607.9	19239	20939.1
6004	10491	15612.9	19253	20949.1
6006.02	10494	15616.9	19258	20949.1
6006.02	10500	15636.9	19310	20952.1
6008	10501	15649.9	19310	20961.1
6008	10502	15661.9	19327	20964.1
6009.01	10508	15662.9	19331	20981.1
6012	10518	15670.9	19333	20988.1
6013.01	10521	15670.9	19339	20993.1
6014.99	10524	15674.9	19374	20999.1
6016	10528	15690.9	19383	21004.1
6018.99	10555	15697.9	19386	21020.1
6020	10557	15713.9	19393	21026.1
6021.01	10557	15718.9	19402	21029.1
6022.99	10573	15722.9	19406	21033.1
6026.99	10573	15737.9	19415	21045.1
6030.02	10575	15748.9	19422	21045.1
6034.02	10577	15753.9	19431	21046.1
6038.02	10585	15766.9	19442	21048.1
6038.02	10585	15770.9	19449	21054.1
6038.02	10596	15772.9	19462	21059.1
6038.99	10610	15778.9	19467	21064.1
6042.02	10613	15779.9	19518	21075.1
6050.02	10615	15780.9	19519	21090.1
6052	10615	15781.9	19525	21108.1
6054.02	10625	15785.9	19536	21118.1
6056	10626	15791.9	19546	21121.1
6060	10634	15801.9	19558	21136.1
6062.99	10641	15807.9	19571	21149.1
6066.02	10644	15807.9	19572	21176.1
6068	10646	15816.9	19580	21185.1
6072	10647	15821.9	19584	21187.1
6077.01	10647	15826.9	19592	21198.1
6078.99	10647	15826.9	19594	21199.1
6093.01	10655	15833.9	19597	21202.1
6097.01	10665	15835.9	19608	21224.1
6108	10668	15836.9	19612	21232.1
6109.01	10673	15840.9	19613	21242.1
6113.01	10675	15842.9	19614	21251.1
6116	10705	15854.9	19619	21258.1
6118.02	10705	15862.9	19619	21268.1
6121.01	10706	15867.9	19619	21275.1
6122.02	10716	15870.9	19622	21280.1
6125.01	10734	15873.9	19624	21292.1
6126.99	10735	15876.9	19628	21294.1
6132	10745	15879.9	19633	21300.1
6134.02	10750	15884.9	19635	21304.1
6136	10758	15892.9	19650	21304.1
6136	10762	15896.9	19666	21311.1
6136	10766	15898.9	19680	21318.1
6140	10797	15906.9	19683	21321.1
6140	10818	15908.9	19683	21340.1
6142.02	10821	15931.9	19692	21346.1
6142.02	10823	15941.9	19700	21351.1
6144	10826	15946.9	19700	21353.1
6145.01	10827	15949.9	19701	21361.1
6154.02	10840	15950.9	19710	21362.1
6157.01	10843	15951.9	19717	21362.1
6165.01	10853	15959.9	19722	21365.1
6170.99	10856	15960.9	19730	21379.1
6178.99	10865	15964.9	19736	21393.1
6178.99	10869	15971.9	19737	21394.1
6180	10876	15978.9	19761	21397.1
6182.02	10877	15981.9	19796	21398.1
6184	10883	15991.9	19804	21400.1
6185.01	10904	15994.9	19818	21415.1
6186.99	10910	15999.9	19824	21422.1
6186.99	10926	16001.9	19825	21438.1
6188	10932	16001.9	19829	21441.1
6198.02	10935	16007.9	19829	21455.1
6205.01	10947	16010.9	19840	21478.1
6209.01	10948	16014.9	19856	21479.1
6220	10957	16017.9	19860	21484.1
6222.02	10961	16029.9	19862	21495.1
6222.99	10963	16035.9	19881	21495.1
6222.99	10963	16040.9	19885	21502.1
6224	10970	16041.9	19889	21508.1
6228	10980	16047.9	19889	21519.1
6230.99	10992	16050.9	19890	21529.1
6232	10993	16050.9	19897	21529.1
6232	10995	16056.9	19903	21534.1
6236	11000	16057.9	19905	21534.1
6238.02	11004	16060.9	19910	21535.1
6240	11006	16061.9	19920	21535.1
6241.01	11009	16062.9	19939	21543.1
6242.02	11009	16063.9	19947	21548.1
6245.01	11009	16068.9	19948	21550.1
6246.02	11011	16069.9	19951	21554.1
6249.01	11023	16071.9	19957	21564.1
6250.02	11024	16076.9	19959	21579.1
6253.01	11032	16083.9	19966	21580.1
6254.99	11043	16092.9	19970	21584.1
6260	11050	16096.9	19985	21586.1
6270.99	11057	16101.9	19990	21595.1
6276	11065	16120.9	20012	21600.1
6278.02	11085	16134.9	20020	21602.1
6280	11088	16136.9	20031	21608.1
6285.01	11109	16138.9	20038	21617.1
6286.99	11117	16140.9	20055	21617.1
6288	11126	16141.9	20058	21619.1
6290.02	11132	16165.9	20062	21626.1
6301.01	11133	16165.9	20068	21634.1
6302.99	11134	16174.9	20078	21637.1
6304	11141	16178.9	20078	21638.1
6305.01	11149	16179.9	20088	21640.1
6306.99	11163	16183.9	20102	21640.1
6314.02	11164	16185.9	20106	21642.1
6314.99	11166	16193.9	20106	21644.1
6318.99	11181	16195.9	20113	21645.1
6322.02	11184	16200.9	20117	21657.1
6322.99	11202	16211.9	20126	21665.1
6334.99	11209	16211.9	20143	21669.1
6336	11226	16212.9	20167	21676.1
6338.99	11238	16212.9	20169	21676.1
6340	11250	16215.9	20170	21685.1
6357.01	11262	16218.9	20189	21689.1
6361.01	11274	16223.9	20208	21691.1
6364	11277	16230.9	20225	21695.1
6366.99	11277	16233.9	20239	21717.1
6368	11298	16238.9	20259	21724.1
6370.99	11306	16239.9	20263	21737.1
6374.02	11310	16256.9	20277	21746.1
6386.02	11321	16272.9	20281	21751.1
6390.02	11321	16276.9	20281	21759.1
6392	11332	16277.9	20310	21775.1
6401.01	11341	16279.9	20326	21776.1
6408	11363	16300.9	20327	21783.1
6414.99	11382	16300.9	20335	21796.1
6416	11382	16308.9	20361	21806.1
6418.99	11400	16313.9	20366	21814.1
6421.01	11422	16314.9	20383	21820.1
6421.01	11423	16319.9	20393	21832.1
6422.99	11431	16325.9	20401	21835.1
6426.02	11447	16336.9	20414	21860.1
6426.99	11461	16337.9	20434	21875.1
6430.02	11471	16337.9	20440	21880.1
6437.01	11479	16338.9	20444	21888.1
6446.02	11483	16368.9	20454	21896.1
6448	11484	16376.9	20476	21927.1
6453.01	11493	16379.9	20479	21927.1
6454.99	11497	16386.9	20497	21928.1
6462.02	11506	16386.9	20500	21940.1
6464	11511	16391.9	20501	21942.1
6465.01	11520	16400.9	20506	21956.1
6472	11537	16400.9	20509	21959.1
6476	11538	16400.9	20527	21961.1
6481.01	11540	16403.9	20567	21972.1
6482.02	11545	16405.9	20569	21995.1
6482.99	11558	16405.9	20569	22005.1
6490.02	11561	16407.9	20571	22011.1
6493.01	11575	16413.9	20588	22018.1
6501.01	11577	16426.9	20591	22023.1
6502.02	11579	16428.9	20595	22027.1
6505.01	11586	16439.9	20607	22045.1
6508	11594	16439.9	20617	22074.1
6514.02	11624	16443.9	20619	22087.1
6530.99	11626	16450.9	20624	22092.1
6532	11631	16464.9	20633	22110.1
6533.01	11632	16470.9	20635	22114.1
6533.01	11638	16471.9	20639	22128.1
6541.01	11641	16484.9	20641	22133.1
6544	11644	16487.9	20650	22135.1
6544	11660	16488.9	20655	22138.1
6545.01	11660	16491.9	20659	22159.1
6546.02	11672	16506.9	20662	22183.1
6554.02	11678	16508.9	20666	22185.1
6556	11684	16508.9	20671	22201.1
6558.99	11706	16513.9	20683	22211.1
6558.99	11706	16525.9	20687	22224.1
6558.99	11718	16527.9	20695	22234.1
6561.01	11728	16534.9	20703	22234.1
6561.01	11734	16543.9	20706	22258.1
6562.02	11744	16555.9	20707	22262.1
6562.99	11749	16557.9	20711	22266.1
6564	11756	16557.9	20717	22281.1
6572	11764	16562.9	20726	22288.1
6572	11772	16570.9	20734	22310.1
6574.02	11785	16574.9	20742	22317.1
6576	11787	16576.9	20748	22332.1
6578.02	11793	16592.9	20779	22332.1
6585.01	11808	16597.9	20790	22335.1
6589.01	11815	16609.9	20796	22391.1
6590.02	11816	16625.9	20799	22392.1
6590.99	11834	16639.9	20807	22401.1
6590.99	11838	16646.9	20810	22411.1
6593.01	11855	16650.9	20811	22435.1
6593.01	11856	16651.9	20812	22448.1
6596	11860	16654.9	20818	22451.1
6602.02	11881	16671.9	20822	22454.1
[truncated: 900 more rows]
