# Supplementary material for: Morphological segmentation with tiling light sheet microscopy to quantitatively analyze the three-dimensional structures of spinal motoneurons
Source: Cell Regen. 2025 May 14;14:17. doi: 10.1186/s13619-025-00231-3 (PMC12075063; doi:10.1186/s13619-025-00231-3)
Supplement: Supplementary file 3 — Supplementary Material 3: Video S1. The 3D image rendering of the MMC and LMC columns with a clear boundary of P56 ChAT-eGFP. Related to Figure 1. Video S2. The 3D image rendering of the cervical cord with the segmented MNs and the reconstructed LMC and MMC of P1 ChAT-eGFP. Related to Figure 1. Video S3. The 3D image rendering of the sparsely labeled MNs using AdV, the automatically segmented MNs as well as the manually traced distal dendrites. Related to Figure 5. [file 13619_2025_231_MOESM3_ESM.zip]

Archive with 3 entries (3 files):
- Video S3_ESM.mp4
- Video S2_ESM.mp4
- Video S1_ESM.mp4
